# Supplementary material for: Synthesis of N,O-bidentate organic difluoroboron complexes and their photophysical studies
Source: BMC Chem. 2023 Jun 12;17(1):53. doi: 10.1186/s13065-023-00974-7 (PMC10259049; doi:10.1186/s13065-023-00974-7)
Supplement: Supplementary file 2 — Additional file 2. Cifs of the compounds 4a, 4aa, 4ab and 5. [file 13065_2023_974_MOESM2_ESM.txt]

  
data_4a #(CCDC:2217159)
  
_audit_creation_method            SHELXL-97 
_chemical_name_systematic 
; 
 ? 
; 
_chemical_name_common             ? 
_chemical_melting_point           ? 
_chemical_formula_moiety          'C13 H8 B F2 N3 O'  
_chemical_formula_sum             'C13 H8 B F2 N3 O' 
_chemical_formula_weight          271.03 
  
loop_ 
 _atom_type_symbol 
 _atom_type_description 
 _atom_type_scat_dispersion_real 
 _atom_type_scat_dispersion_imag 
 _atom_type_scat_source 
 'C'  'C'   0.0181   0.0091 
 'International Tables Vol C Tables 4.2.6.8 and 6.1.1.4' 
 'H'  'H'   0.0000   0.0000 
 'International Tables Vol C Tables 4.2.6.8 and 6.1.1.4' 
 'B'  'B'   0.0090   0.0039 
 'International Tables Vol C Tables 4.2.6.8 and 6.1.1.4' 
 'F'  'F'   0.0727   0.0534 
 'International Tables Vol C Tables 4.2.6.8 and 6.1.1.4' 
 'N'  'N'   0.0311   0.0180 
 'International Tables Vol C Tables 4.2.6.8 and 6.1.1.4' 
 'O'  'O'   0.0492   0.0322 
 'International Tables Vol C Tables 4.2.6.8 and 6.1.1.4' 
  
_symmetry_cell_setting            Orthorhombic 
_symmetry_space_group_name_H-M    P212121 
_space_group_name_Hall            'P 2ac 2ab' 
  
loop_ 
 _symmetry_equiv_pos_as_xyz 
 'x, y, z' 
 '-x+1/2, -y, z+1/2' 
 '-x, y+1/2, -z+1/2' 
 'x+1/2, -y+1/2, -z' 
  
_cell_length_a                    5.3416(2) 
_cell_length_b                    13.1660(4) 
_cell_length_c                    16.9223(7) 
_cell_angle_alpha                 90.00 
_cell_angle_beta                  90.00 
_cell_angle_gamma                 90.00 
_cell_volume                      1190.10(8) 
_cell_formula_units_Z             4 
_cell_measurement_temperature     150(2) 
_cell_measurement_reflns_used     2050 
_cell_measurement_theta_min       4.2350 
_cell_measurement_theta_max       72.5800 
  
_exptl_crystal_description        block 
_exptl_crystal_colour             yellow 
_exptl_crystal_size_max           0.20 
_exptl_crystal_size_mid           0.17 
_exptl_crystal_size_min           0.13 
_exptl_crystal_density_meas       ? 
_exptl_crystal_density_diffrn     1.513 
_exptl_crystal_density_method     'not measured' 
_exptl_crystal_F_000              552 
_exptl_absorpt_coefficient_mu     1.020 
_exptl_absorpt_correction_type    multi-scan 
_exptl_absorpt_correction_T_min   0.8220 
_exptl_absorpt_correction_T_max   0.8788 
_exptl_absorpt_process_details     
; 
CrysAlisPro 1.171.41.116a (Rigaku Oxford Diffraction, 2021) 
Empirical absorption correction using spherical harmonics, 
implemented in SCALE3 ABSPACK scaling algorithm. 
; 
  
_exptl_special_details 
; 
 ? 
; 
  
_diffrn_ambient_temperature       150(2) 
_diffrn_radiation_wavelength      1.54184 
_diffrn_radiation_type            CuK\a 
_diffrn_radiation_source          'fine-focus sealed tube' 
_diffrn_radiation_monochromator   graphite 
_diffrn_measurement_device_type   'SuperNova, Dual, Cu at home/near, Atlas' 
_diffrn_measurement_method        '\w scans' 
_diffrn_detector_area_resol_mean  10.5594 
_diffrn_standards_number          ? 
_diffrn_standards_interval_count  ? 
_diffrn_standards_interval_time   ? 
_diffrn_standards_decay_%         ? 
_diffrn_reflns_number             3578 
_diffrn_reflns_av_R_equivalents   0.0253 
_diffrn_reflns_av_sigmaI/netI     0.0315 
_diffrn_reflns_limit_h_min        -3 
_diffrn_reflns_limit_h_max        6 
_diffrn_reflns_limit_k_min        -15 
_diffrn_reflns_limit_k_max        16 
_diffrn_reflns_limit_l_min        -20 
_diffrn_reflns_limit_l_max        19 
_diffrn_reflns_theta_min          4.25 
_diffrn_reflns_theta_max          69.95 
_reflns_number_total              2149 
_reflns_number_gt                 1960 
_reflns_threshold_expression      >2sigma(I) 
  
_computing_data_collection        'CrysAlisPro 1.171.41.116a (Rigaku OD, 2021)' 
_computing_cell_refinement        'CrysAlisPro 1.171.41.116a (Rigaku OD, 2021)' 
_computing_data_reduction         'CrysAlisPro 1.171.41.116a (Rigaku OD, 2021)' 
_computing_structure_solution     'SHELXS-97 (Sheldrick, 1990)' 
_computing_structure_refinement   'SHELXL-97 (Sheldrick, 1997)' 
_computing_molecular_graphics     'Bruker SHELXTL' 
_computing_publication_material   'Bruker SHELXTL' 
  
_refine_special_details 
; 
 Refinement of F^2^ against ALL reflections.  The weighted R-factor wR and 
 goodness of fit S are based on F^2^, conventional R-factors R are based 
 on F, with F set to zero for negative F^2^. The threshold expression of 
 F^2^ > 2sigma(F^2^) is used only for calculating R-factors(gt) etc. and is 
 not relevant to the choice of reflections for refinement.  R-factors based 
 on F^2^ are statistically about twice as large as those based on F, and R- 
 factors based on ALL data will be even larger. 
; 
  
_refine_ls_structure_factor_coef  Fsqd 
_refine_ls_matrix_type            full 
_refine_ls_weighting_scheme       calc 
_refine_ls_weighting_details 
 'calc w=1/[\s^2^(Fo^2^)+(0.0523P)^2^+0.0901P] where P=(Fo^2^+2Fc^2^)/3' 
_atom_sites_solution_primary      direct 
_atom_sites_solution_secondary    difmap 
_atom_sites_solution_hydrogens    geom 
_refine_ls_hydrogen_treatment     mixed 
_refine_ls_extinction_method      none 
_refine_ls_extinction_coef        ? 
_refine_ls_abs_structure_details 
 'Flack H D (1983), Acta Cryst. A39, 876-881' 
_refine_ls_abs_structure_Flack    0.67(17) 
_refine_ls_number_reflns          2149 
_refine_ls_number_parameters      181 
_refine_ls_number_restraints      0 
_refine_ls_R_factor_all           0.0414 
_refine_ls_R_factor_gt            0.0359 
_refine_ls_wR_factor_ref          0.0930 
_refine_ls_wR_factor_gt           0.0896 
_refine_ls_goodness_of_fit_ref    1.052 
_refine_ls_restrained_S_all       1.052 
_refine_ls_shift/su_max           0.004 
_refine_ls_shift/su_mean          0.000 
  
loop_ 
 _atom_site_label 
 _atom_site_type_symbol 
 _atom_site_fract_x 
 _atom_site_fract_y 
 _atom_site_fract_z 
 _atom_site_U_iso_or_equiv 
 _atom_site_adp_type 
 _atom_site_occupancy 
 _atom_site_symmetry_multiplicity 
 _atom_site_calc_flag 
 _atom_site_refinement_flags 
 _atom_site_disorder_assembly 
 _atom_site_disorder_group 
F1 F 0.6761(2) 0.79998(9) 0.60121(7) 0.0319(3) Uani 1 1 d . . . 
F2 F 0.3894(2) 0.85996(8) 0.68842(7) 0.0324(3) Uani 1 1 d . . . 
O1 O 0.7223(3) 0.76396(10) 0.73547(9) 0.0299(3) Uani 1 1 d . . . 
N1 N 0.3828(3) 0.68157(11) 0.65660(9) 0.0216(3) Uani 1 1 d . . . 
N2 N 0.1106(4) 0.50583(12) 0.62489(10) 0.0289(4) Uani 1 1 d . . . 
N3 N -0.3267(3) 0.59282(13) 0.49705(11) 0.0344(4) Uani 1 1 d . . . 
C1 C 1.1121(4) 0.76236(16) 0.84148(12) 0.0292(4) Uani 1 1 d . . . 
H1 H 1.0751 0.8227 0.8130 0.035 Uiso 1 1 calc R . . 
C2 C 1.3055(4) 0.76159(18) 0.89685(13) 0.0354(5) Uani 1 1 d . . . 
H2 H 1.4004 0.8215 0.9060 0.042 Uiso 1 1 calc R . . 
C3 C 1.3596(4) 0.6741(2) 0.93847(13) 0.0404(6) Uani 1 1 d . . . 
H3 H 1.4919 0.6736 0.9760 0.048 Uiso 1 1 calc R . . 
C4 C 1.2210(5) 0.5872(2) 0.92535(15) 0.0449(6) Uani 1 1 d . . . 
H4 H 1.2582 0.5271 0.9540 0.054 Uiso 1 1 calc R . . 
C5 C 1.0286(4) 0.58707(18) 0.87088(13) 0.0383(5) Uani 1 1 d . . . 
H5 H 0.9334 0.5271 0.8626 0.046 Uiso 1 1 calc R . . 
C6 C 0.9738(4) 0.67478(15) 0.82806(11) 0.0264(4) Uani 1 1 d . . . 
C7 C 0.7699(4) 0.67494(14) 0.76860(11) 0.0239(4) Uani 1 1 d . . . 
C8 C 0.6385(4) 0.59037(15) 0.74839(12) 0.0279(4) Uani 1 1 d . . . 
H8 H 0.6815 0.5273 0.7721 0.033 Uiso 1 1 calc R . . 
C9 C 0.4414(4) 0.59334(14) 0.69356(11) 0.0238(4) Uani 1 1 d . . . 
C10 C 0.2971(4) 0.50595(15) 0.67487(12) 0.0295(5) Uani 1 1 d . . . 
H10 H 0.3386 0.4438 0.7002 0.035 Uiso 1 1 calc R . . 
C11 C 0.0569(4) 0.59671(15) 0.59031(11) 0.0236(4) Uani 1 1 d . . . 
C12 C 0.1888(4) 0.68380(14) 0.60505(11) 0.0233(4) Uani 1 1 d . . . 
H12 H 0.1446 0.7454 0.5793 0.028 Uiso 1 1 calc R . . 
C13 C -0.1547(4) 0.59594(14) 0.53718(11) 0.0257(4) Uani 1 1 d . . . 
B1 B 0.5480(4) 0.78078(16) 0.67005(13) 0.0241(5) Uani 1 1 d . . . 
  
loop_ 
 _atom_site_aniso_label 
 _atom_site_aniso_U_11 
 _atom_site_aniso_U_22 
 _atom_site_aniso_U_33 
 _atom_site_aniso_U_23 
 _atom_site_aniso_U_13 
 _atom_site_aniso_U_12 
F1 0.0346(7) 0.0299(6) 0.0313(6) 0.0043(5) 0.0043(5) -0.0061(5) 
F2 0.0363(7) 0.0201(5) 0.0407(7) -0.0051(5) -0.0021(6) 0.0027(5) 
O1 0.0357(8) 0.0214(6) 0.0325(7) 0.0036(6) -0.0083(7) -0.0033(6) 
N1 0.0250(8) 0.0182(7) 0.0217(7) 0.0008(6) 0.0028(7) 0.0009(7) 
N2 0.0366(9) 0.0198(8) 0.0304(9) 0.0014(7) -0.0018(8) -0.0024(8) 
N3 0.0360(10) 0.0313(9) 0.0359(10) -0.0018(8) -0.0050(9) -0.0020(8) 
C1 0.0296(10) 0.0293(10) 0.0287(10) -0.0033(9) 0.0018(9) 0.0024(9) 
C2 0.0317(11) 0.0423(12) 0.0322(11) -0.0062(10) -0.0001(10) -0.0076(10) 
C3 0.0326(12) 0.0588(15) 0.0299(11) 0.0024(11) -0.0059(10) -0.0026(12) 
C4 0.0440(14) 0.0496(14) 0.0412(13) 0.0189(12) -0.0112(11) -0.0059(12) 
C5 0.0378(12) 0.0375(12) 0.0395(12) 0.0128(10) -0.0081(10) -0.0072(11) 
C6 0.0263(10) 0.0299(10) 0.0231(9) 0.0007(9) 0.0036(8) -0.0015(8) 
C7 0.0281(10) 0.0234(9) 0.0202(8) 0.0028(8) 0.0034(8) 0.0020(8) 
C8 0.0336(11) 0.0195(9) 0.0305(10) 0.0044(8) -0.0037(9) 0.0009(8) 
C9 0.0307(10) 0.0172(8) 0.0234(9) 0.0015(8) 0.0024(8) 0.0020(8) 
C10 0.0390(12) 0.0171(9) 0.0324(10) 0.0039(8) -0.0038(9) -0.0009(8) 
C11 0.0273(10) 0.0227(8) 0.0209(9) -0.0021(8) 0.0015(8) -0.0003(8) 
C12 0.0266(9) 0.0205(8) 0.0228(9) 0.0027(8) 0.0017(8) 0.0039(8) 
C13 0.0323(11) 0.0188(8) 0.0259(9) 0.0001(8) 0.0025(9) -0.0006(8) 
B1 0.0284(11) 0.0179(9) 0.0261(11) 0.0040(9) 0.0013(9) -0.0011(9) 
  
_geom_special_details 
; 
 All esds (except the esd in the dihedral angle between two l.s. planes) 
 are estimated using the full covariance matrix.  The cell esds are taken 
 into account individually in the estimation of esds in distances, angles 
 and torsion angles; correlations between esds in cell parameters are only 
 used when they are defined by crystal symmetry.  An approximate (isotropic) 
 treatment of cell esds is used for estimating esds involving l.s. planes. 
; 
  
loop_ 
 _geom_bond_atom_site_label_1 
 _geom_bond_atom_site_label_2 
 _geom_bond_distance 
 _geom_bond_site_symmetry_2 
 _geom_bond_publ_flag 
F1 B1 1.374(2) . ? 
F2 B1 1.379(2) . ? 
O1 C7 1.324(2) . ? 
O1 B1 1.463(3) . ? 
N1 C12 1.355(2) . ? 
N1 C9 1.356(2) . ? 
N1 B1 1.593(3) . ? 
N2 C10 1.307(3) . ? 
N2 C11 1.362(2) . ? 
N3 C13 1.143(3) . ? 
C1 C6 1.388(3) . ? 
C1 C2 1.395(3) . ? 
C1 H1 0.9500 . ? 
C2 C3 1.381(3) . ? 
C2 H2 0.9500 . ? 
C3 C4 1.380(3) . ? 
C3 H3 0.9500 . ? 
C4 C5 1.380(3) . ? 
C4 H4 0.9500 . ? 
C5 C6 1.394(3) . ? 
C5 H5 0.9500 . ? 
C6 C7 1.483(3) . ? 
C7 C8 1.360(3) . ? 
C8 C9 1.404(3) . ? 
C8 H8 0.9500 . ? 
C9 C10 1.421(3) . ? 
C10 H10 0.9500 . ? 
C11 C12 1.369(3) . ? 
C11 C13 1.445(3) . ? 
C12 H12 0.9500 . ? 
  
loop_ 
 _geom_angle_atom_site_label_1 
 _geom_angle_atom_site_label_2 
 _geom_angle_atom_site_label_3 
 _geom_angle 
 _geom_angle_site_symmetry_1 
 _geom_angle_site_symmetry_3 
 _geom_angle_publ_flag 
C7 O1 B1 125.22(15) . . ? 
C12 N1 C9 119.49(16) . . ? 
C12 N1 B1 119.87(15) . . ? 
C9 N1 B1 120.57(16) . . ? 
C10 N2 C11 115.93(17) . . ? 
C6 C1 C2 119.9(2) . . ? 
C6 C1 H1 120.1 . . ? 
C2 C1 H1 120.1 . . ? 
C3 C2 C1 120.2(2) . . ? 
C3 C2 H2 119.9 . . ? 
C1 C2 H2 119.9 . . ? 
C4 C3 C2 119.8(2) . . ? 
C4 C3 H3 120.1 . . ? 
C2 C3 H3 120.1 . . ? 
C3 C4 C5 120.5(2) . . ? 
C3 C4 H4 119.7 . . ? 
C5 C4 H4 119.7 . . ? 
C4 C5 C6 120.1(2) . . ? 
C4 C5 H5 119.9 . . ? 
C6 C5 H5 119.9 . . ? 
C1 C6 C5 119.41(19) . . ? 
C1 C6 C7 120.05(18) . . ? 
C5 C6 C7 120.54(18) . . ? 
O1 C7 C8 121.27(18) . . ? 
O1 C7 C6 115.47(16) . . ? 
C8 C7 C6 123.27(17) . . ? 
C7 C8 C9 122.04(17) . . ? 
C7 C8 H8 119.0 . . ? 
C9 C8 H8 119.0 . . ? 
N1 C9 C8 120.13(17) . . ? 
N1 C9 C10 117.75(18) . . ? 
C8 C9 C10 122.12(17) . . ? 
N2 C10 C9 123.98(18) . . ? 
N2 C10 H10 118.0 . . ? 
C9 C10 H10 118.0 . . ? 
N2 C11 C12 123.31(18) . . ? 
N2 C11 C13 115.21(17) . . ? 
C12 C11 C13 121.47(18) . . ? 
N1 C12 C11 119.53(17) . . ? 
N1 C12 H12 120.2 . . ? 
C11 C12 H12 120.2 . . ? 
N3 C13 C11 177.4(2) . . ? 
F1 B1 F2 110.96(16) . . ? 
F1 B1 O1 110.63(17) . . ? 
F2 B1 O1 109.55(17) . . ? 
F1 B1 N1 107.80(16) . . ? 
F2 B1 N1 108.18(16) . . ? 
O1 B1 N1 109.66(15) . . ? 
  
loop_ 
 _geom_torsion_atom_site_label_1 
 _geom_torsion_atom_site_label_2 
 _geom_torsion_atom_site_label_3 
 _geom_torsion_atom_site_label_4 
 _geom_torsion 
 _geom_torsion_site_symmetry_1 
 _geom_torsion_site_symmetry_2 
 _geom_torsion_site_symmetry_3 
 _geom_torsion_site_symmetry_4 
 _geom_torsion_publ_flag 
C6 C1 C2 C3 -0.1(3) . . . . ? 
C1 C2 C3 C4 -0.2(4) . . . . ? 
C2 C3 C4 C5 0.1(4) . . . . ? 
C3 C4 C5 C6 0.5(4) . . . . ? 
C2 C1 C6 C5 0.7(3) . . . . ? 
C2 C1 C6 C7 -179.30(18) . . . . ? 
C4 C5 C6 C1 -0.8(3) . . . . ? 
C4 C5 C6 C7 179.1(2) . . . . ? 
B1 O1 C7 C8 -6.3(3) . . . . ? 
B1 O1 C7 C6 173.58(17) . . . . ? 
C1 C6 C7 O1 -4.6(3) . . . . ? 
C5 C6 C7 O1 175.41(19) . . . . ? 
C1 C6 C7 C8 175.26(19) . . . . ? 
C5 C6 C7 C8 -4.7(3) . . . . ? 
O1 C7 C8 C9 -2.0(3) . . . . ? 
C6 C7 C8 C9 178.08(18) . . . . ? 
C12 N1 C9 C8 -178.65(17) . . . . ? 
B1 N1 C9 C8 4.4(3) . . . . ? 
C12 N1 C9 C10 1.2(3) . . . . ? 
B1 N1 C9 C10 -175.75(18) . . . . ? 
C7 C8 C9 N1 2.5(3) . . . . ? 
C7 C8 C9 C10 -177.28(19) . . . . ? 
C11 N2 C10 C9 -0.4(3) . . . . ? 
N1 C9 C10 N2 -0.6(3) . . . . ? 
C8 C9 C10 N2 179.22(19) . . . . ? 
C10 N2 C11 C12 0.8(3) . . . . ? 
C10 N2 C11 C13 -178.08(17) . . . . ? 
C9 N1 C12 C11 -0.8(3) . . . . ? 
B1 N1 C12 C11 176.15(17) . . . . ? 
N2 C11 C12 N1 -0.2(3) . . . . ? 
C13 C11 C12 N1 178.59(16) . . . . ? 
N2 C11 C13 N3 37(5) . . . . ? 
C12 C11 C13 N3 -141(5) . . . . ? 
C7 O1 B1 F1 -106.9(2) . . . . ? 
C7 O1 B1 F2 130.42(19) . . . . ? 
C7 O1 B1 N1 11.8(3) . . . . ? 
C12 N1 B1 F1 -67.1(2) . . . . ? 
C9 N1 B1 F1 109.82(19) . . . . ? 
C12 N1 B1 F2 53.0(2) . . . . ? 
C9 N1 B1 F2 -130.12(17) . . . . ? 
C12 N1 B1 O1 172.39(16) . . . . ? 
C9 N1 B1 O1 -10.7(2) . . . . ? 
  
_diffrn_measured_fraction_theta_max    0.994 
_diffrn_reflns_theta_full              69.95 
_diffrn_measured_fraction_theta_full   0.994 
_refine_diff_density_max    0.165 
_refine_diff_density_min   -0.196 
_refine_diff_density_rms    0.044 

#==END
#------------------------------------------------------------------------------

  
data_4aa #(CCDC:2217152)
  
_audit_creation_method            SHELXL-97 
_chemical_name_systematic 
; 
 ? 
; 
_chemical_name_common             ? 
_chemical_melting_point           ? 
_chemical_formula_moiety          'C28 H20 B F2 N3 O'  
_chemical_formula_sum             'C28 H20 B F2 N3 O' 
_chemical_formula_weight          463.28 
  
loop_ 
 _atom_type_symbol 
 _atom_type_description 
 _atom_type_scat_dispersion_real 
 _atom_type_scat_dispersion_imag 
 _atom_type_scat_source 
 'C'  'C'   0.0181   0.0091 
 'International Tables Vol C Tables 4.2.6.8 and 6.1.1.4' 
 'H'  'H'   0.0000   0.0000 
 'International Tables Vol C Tables 4.2.6.8 and 6.1.1.4' 
 'B'  'B'   0.0090   0.0039 
 'International Tables Vol C Tables 4.2.6.8 and 6.1.1.4' 
 'F'  'F'   0.0727   0.0534 
 'International Tables Vol C Tables 4.2.6.8 and 6.1.1.4' 
 'N'  'N'   0.0311   0.0180 
 'International Tables Vol C Tables 4.2.6.8 and 6.1.1.4' 
 'O'  'O'   0.0492   0.0322 
 'International Tables Vol C Tables 4.2.6.8 and 6.1.1.4' 
  
_symmetry_cell_setting            Monoclinic 
_symmetry_space_group_name_H-M    P21/m 
_space_group_name_Hall            '-P 2yb'
  
loop_ 
 _symmetry_equiv_pos_as_xyz 
 'x, y, z' 
 '-x, y+1/2, -z' 
 '-x, -y, -z' 
 'x, -y-1/2, z' 
  
_cell_length_a                    8.6992(7) 
_cell_length_b                    6.9631(6) 
_cell_length_c                    18.3825(14) 
_cell_angle_alpha                 90.00 
_cell_angle_beta                  98.989(7) 
_cell_angle_gamma                 90.00 
_cell_volume                      1099.81(15) 
_cell_formula_units_Z             2 
_cell_measurement_temperature     130(2) 
_cell_measurement_reflns_used     1472 
_cell_measurement_theta_min       4.8640 
_cell_measurement_theta_max       71.3310 
  
_exptl_crystal_description        block 
_exptl_crystal_colour             yellow 
_exptl_crystal_size_max           0.22 
_exptl_crystal_size_mid           0.19 
_exptl_crystal_size_min           0.18 
_exptl_crystal_density_meas       ? 
_exptl_crystal_density_diffrn     1.399 
_exptl_crystal_density_method     'not measured' 
_exptl_crystal_F_000              480 
_exptl_absorpt_coefficient_mu     0.798 
_exptl_absorpt_correction_type    multi-scan 
_exptl_absorpt_correction_T_min   0.8439 
_exptl_absorpt_correction_T_max   0.8696 
_exptl_absorpt_process_details     
; 
CrysAlisPro 1.171.41.116a (Rigaku Oxford Diffraction, 2021) 
Empirical absorption correction using spherical harmonics, 
implemented in SCALE3 ABSPACK scaling algorithm. 
; 
  
_exptl_special_details 
; 
 ? 
; 
  
_diffrn_ambient_temperature       130(2) 
_diffrn_radiation_wavelength      1.54184 
_diffrn_radiation_type            CuK\a 
_diffrn_radiation_source          'fine-focus sealed tube' 
_diffrn_radiation_monochromator   graphite 
_diffrn_measurement_device_type   'SuperNova, Dual, Cu at home/near, Atlas' 
_diffrn_measurement_method        '\w scans' 
_diffrn_detector_area_resol_mean  10.5594 
_diffrn_standards_number          ? 
_diffrn_standards_interval_count  ? 
_diffrn_standards_interval_time   ? 
_diffrn_standards_decay_%         ? 
_diffrn_reflns_number             4919 
_diffrn_reflns_av_R_equivalents   0.0510 
_diffrn_reflns_av_sigmaI/netI     0.0621 
_diffrn_reflns_limit_h_min        -8 
_diffrn_reflns_limit_h_max        10 
_diffrn_reflns_limit_k_min        -6 
_diffrn_reflns_limit_k_max        8 
_diffrn_reflns_limit_l_min        -22 
_diffrn_reflns_limit_l_max        22 
_diffrn_reflns_theta_min          4.87 
_diffrn_reflns_theta_max          69.99 
_reflns_number_total              2254 
_reflns_number_gt                 1451 
_reflns_threshold_expression      >2sigma(I) 
  
_computing_data_collection        'CrysAlisPro 1.171.41.116a (Rigaku OD, 2021)' 
_computing_cell_refinement        'CrysAlisPro 1.171.41.116a (Rigaku OD, 2021)' 
_computing_data_reduction         'CrysAlisPro 1.171.41.116a (Rigaku OD, 2021)' 
_computing_structure_solution     'SHELXS-97 (Sheldrick, 1990)' 
_computing_structure_refinement   'SHELXL-97 (Sheldrick, 1997)' 
_computing_molecular_graphics     'Bruker SHELXTL' 
_computing_publication_material   'Bruker SHELXTL' 
  
_refine_special_details 
; 
 Refinement of F^2^ against ALL reflections.  The weighted R-factor wR and 
 goodness of fit S are based on F^2^, conventional R-factors R are based 
 on F, with F set to zero for negative F^2^. The threshold expression of 
 F^2^ > 2sigma(F^2^) is used only for calculating R-factors(gt) etc. and is 
 not relevant to the choice of reflections for refinement.  R-factors based 
 on F^2^ are statistically about twice as large as those based on F, and R- 
 factors based on ALL data will be even larger. 
; 
  
_refine_ls_structure_factor_coef  Fsqd 
_refine_ls_matrix_type            full 
_refine_ls_weighting_scheme       calc 
_refine_ls_weighting_details 
 'calc w=1/[\s^2^(Fo^2^)+(0.0607P)^2^+1.7681P] where P=(Fo^2^+2Fc^2^)/3' 
_atom_sites_solution_primary      direct 
_atom_sites_solution_secondary    difmap 
_atom_sites_solution_hydrogens    geom 
_refine_ls_hydrogen_treatment     mixed 
_refine_ls_extinction_method      none 
_refine_ls_extinction_coef        ? 
_refine_ls_number_reflns          2254 
_refine_ls_number_parameters      208 
_refine_ls_number_restraints      24 
_refine_ls_R_factor_all           0.1239 
_refine_ls_R_factor_gt            0.0739 
_refine_ls_wR_factor_ref          0.2089 
_refine_ls_wR_factor_gt           0.1855 
_refine_ls_goodness_of_fit_ref    1.069 
_refine_ls_restrained_S_all       1.205 
_refine_ls_shift/su_max           0.000 
_refine_ls_shift/su_mean          0.000 
  
loop_ 
 _atom_site_label 
 _atom_site_type_symbol 
 _atom_site_fract_x 
 _atom_site_fract_y 
 _atom_site_fract_z 
 _atom_site_U_iso_or_equiv 
 _atom_site_adp_type 
 _atom_site_occupancy 
 _atom_site_symmetry_multiplicity 
 _atom_site_calc_flag 
 _atom_site_refinement_flags 
 _atom_site_disorder_assembly 
 _atom_site_disorder_group 
F1 F 1.2848(4) 0.0908(4) 0.67789(14) 0.0657(10) Uani 1 1 d . . . 
O1 O 1.0564(5) 0.3126(8) 0.6427(2) 0.0338(15) Uani 0.50 1 d P . . 
N1 N 1.1762(5) 0.2500 0.7726(2) 0.0283(10) Uani 1 2 d S . . 
N2 N 1.1336(6) 0.2500 0.9190(2) 0.0444(13) Uani 1 2 d S . . 
N3 N 1.5109(8) 0.2500 1.0028(4) 0.082(2) Uani 1 2 d SU . . 
C1 C 0.8143(7) 0.2500 0.5267(4) 0.0602(19) Uani 1 2 d SU . . 
H1 H 0.9182 0.2500 0.5166 0.072 Uiso 1 2 calc SR . . 
C2 C 0.6929(7) 0.2500 0.4690(3) 0.0559(18) Uani 1 2 d SU . . 
H2 H 0.7148 0.2500 0.4200 0.067 Uiso 1 2 calc SR . . 
C3 C 0.5388(6) 0.2500 0.4807(3) 0.0287(12) Uani 1 2 d S . . 
C4 C 0.5141(6) 0.2500 0.5536(3) 0.0305(12) Uani 1 2 d S . . 
H4 H 0.4103 0.2500 0.5637 0.037 Uiso 1 2 calc SR . . 
C5 C 0.6355(6) 0.2500 0.6118(3) 0.0305(12) Uani 1 2 d S . . 
H5 H 0.6138 0.2500 0.6608 0.037 Uiso 1 2 calc SR . . 
C6 C 0.7883(6) 0.2500 0.5996(3) 0.0345(13) Uani 1 2 d S . . 
C7 C 0.9199(5) 0.2500 0.6605(3) 0.0296(12) Uani 1 2 d S . . 
C8 C 0.9046(6) 0.2500 0.7312(3) 0.0403(15) Uani 1 2 d S . . 
H8 H 0.8025 0.2500 0.7435 0.048 Uiso 1 2 calc SR . . 
C9 C 1.0312(6) 0.2500 0.7885(3) 0.0310(12) Uani 1 2 d S . . 
C10 C 1.0173(7) 0.2500 0.8648(3) 0.062(2) Uani 1 2 d S . . 
H10 H 0.9152 0.2500 0.8771 0.074 Uiso 1 2 calc SR . . 
C11 C 1.2755(6) 0.2500 0.8996(3) 0.0314(12) Uani 1 2 d S . . 
C12 C 1.2975(6) 0.2500 0.8280(3) 0.0409(15) Uani 1 2 d S . . 
H12 H 1.4005 0.2500 0.8168 0.049 Uiso 1 2 calc SR . . 
C13 C 1.4059(7) 0.2500 0.9580(3) 0.0527(19) Uani 1 2 d S . . 
C14 C 0.4072(5) 0.2500 0.4187(3) 0.0243(10) Uani 1 2 d S . . 
C15 C 0.4337(6) 0.2500 0.3457(3) 0.0353(13) Uani 1 2 d S . . 
H15 H 0.5373 0.2500 0.3353 0.042 Uiso 1 2 calc SR . . 
C16 C 0.3102(6) 0.2500 0.2884(3) 0.0337(13) Uani 1 2 d S . . 
C17 C 0.3163(6) 0.2500 0.2061(3) 0.054(2) Uani 1 2 d S . . 
C18 C 0.3983(5) 0.4286(9) 0.1834(2) 0.0648(15) Uani 1 1 d U . . 
H18A H 0.5089 0.4232 0.2045 0.097 Uiso 1 1 calc R . . 
H18B H 0.3512 0.5433 0.2016 0.097 Uiso 1 1 calc R . . 
H18C H 0.3876 0.4341 0.1296 0.097 Uiso 1 1 calc R . . 
C19 C 0.1431(6) 0.2500 0.1748(3) 0.0449(17) Uani 1 2 d S . . 
C20 C 0.0740(7) 0.2500 0.1019(3) 0.065(3) Uani 1 2 d S . . 
H20 H 0.1359 0.2500 0.0637 0.078 Uiso 1 2 calc SR . . 
C21 C -0.0881(7) 0.2500 0.0853(3) 0.0431(15) Uani 1 2 d S . . 
H21 H -0.1371 0.2500 0.0353 0.052 Uiso 1 2 calc SR . . 
C22 C -0.1779(6) 0.2500 0.1412(3) 0.0323(12) Uani 1 2 d S . . 
H22 H -0.2882 0.2500 0.1292 0.039 Uiso 1 2 calc SR . . 
C23 C -0.1091(6) 0.2500 0.2140(3) 0.0293(11) Uani 1 2 d S . . 
H23 H -0.1716 0.2500 0.2521 0.035 Uiso 1 2 calc SR . . 
C24 C 0.0528(6) 0.2500 0.2316(3) 0.0260(11) Uani 1 2 d S . . 
C25 C 0.1570(5) 0.2500 0.3022(3) 0.0232(10) Uani 1 2 d S . . 
C26 C 0.1282(6) 0.2500 0.3734(3) 0.0377(14) Uani 1 2 d S . . 
H26 H 0.0242 0.2500 0.3833 0.045 Uiso 1 2 calc SR . . 
C27 C 0.2524(6) 0.2500 0.4310(3) 0.0404(15) Uani 1 2 d S . . 
H27 H 0.2316 0.2500 0.4802 0.048 Uiso 1 2 calc SR . . 
B1 B 1.2038(7) 0.2500 0.6890(3) 0.0372(16) Uani 1 2 d S . . 
  
loop_ 
 _atom_site_aniso_label 
 _atom_site_aniso_U_11 
 _atom_site_aniso_U_22 
 _atom_site_aniso_U_33 
 _atom_site_aniso_U_23 
 _atom_site_aniso_U_13 
 _atom_site_aniso_U_12 
F1 0.106(2) 0.0581(19) 0.0409(15) -0.0039(13) 0.0358(15) 0.0166(17) 
O1 0.022(2) 0.055(4) 0.024(2) 0.007(2) 0.0026(17) -0.001(2) 
N1 0.022(2) 0.039(3) 0.024(2) 0.000 0.0051(16) 0.000 
N2 0.033(2) 0.077(4) 0.023(2) 0.000 0.0037(19) 0.000 
N3 0.060(3) 0.130(5) 0.051(3) 0.000 -0.002(3) 0.000 
C1 0.031(3) 0.111(5) 0.040(3) 0.000 0.009(2) 0.000 
C2 0.034(3) 0.102(5) 0.033(3) 0.000 0.009(2) 0.000 
C3 0.022(2) 0.042(3) 0.022(2) 0.000 0.0029(19) 0.000 
C4 0.020(2) 0.049(3) 0.022(2) 0.000 0.0036(19) 0.000 
C5 0.026(3) 0.044(3) 0.022(2) 0.000 0.0042(19) 0.000 
C6 0.023(3) 0.057(4) 0.022(3) 0.000 0.000(2) 0.000 
C7 0.018(2) 0.043(3) 0.028(3) 0.000 0.0053(19) 0.000 
C8 0.019(2) 0.079(5) 0.023(3) 0.000 0.003(2) 0.000 
C9 0.022(2) 0.046(3) 0.026(3) 0.000 0.005(2) 0.000 
C10 0.027(3) 0.137(8) 0.022(3) 0.000 0.008(2) 0.000 
C11 0.025(3) 0.044(3) 0.023(2) 0.000 -0.002(2) 0.000 
C12 0.022(2) 0.075(5) 0.025(3) 0.000 0.001(2) 0.000 
C13 0.031(3) 0.100(6) 0.025(3) 0.000 -0.004(2) 0.000 
C14 0.021(2) 0.030(3) 0.021(2) 0.000 0.0011(18) 0.000 
C15 0.017(2) 0.061(4) 0.028(3) 0.000 0.0039(19) 0.000 
C16 0.025(2) 0.053(4) 0.024(3) 0.000 0.005(2) 0.000 
C17 0.019(3) 0.121(7) 0.020(3) 0.000 0.001(2) 0.000 
C18 0.037(2) 0.120(4) 0.038(2) 0.021(3) 0.0073(18) -0.015(3) 
C19 0.023(3) 0.085(5) 0.026(3) 0.000 0.003(2) 0.000 
C20 0.030(3) 0.139(8) 0.024(3) 0.000 0.005(2) 0.000 
C21 0.032(3) 0.068(4) 0.027(3) 0.000 -0.005(2) 0.000 
C22 0.021(2) 0.036(3) 0.038(3) 0.000 -0.002(2) 0.000 
C23 0.022(2) 0.036(3) 0.030(3) 0.000 0.004(2) 0.000 
C24 0.024(2) 0.029(3) 0.026(2) 0.000 0.0048(19) 0.000 
C25 0.019(2) 0.023(2) 0.027(2) 0.000 0.0025(18) 0.000 
C26 0.017(2) 0.070(4) 0.027(3) 0.000 0.004(2) 0.000 
C27 0.027(3) 0.074(5) 0.021(3) 0.000 0.006(2) 0.000 
B1 0.021(3) 0.067(5) 0.024(3) 0.000 0.005(2) 0.000 
  
_geom_special_details 
; 
 All esds (except the esd in the dihedral angle between two l.s. planes) 
 are estimated using the full covariance matrix.  The cell esds are taken 
 into account individually in the estimation of esds in distances, angles 
 and torsion angles; correlations between esds in cell parameters are only 
 used when they are defined by crystal symmetry.  An approximate (isotropic) 
 treatment of cell esds is used for estimating esds involving l.s. planes. 
; 
  
loop_ 
 _geom_bond_atom_site_label_1 
 _geom_bond_atom_site_label_2 
 _geom_bond_distance 
 _geom_bond_site_symmetry_2 
 _geom_bond_publ_flag 
F1 B1 1.346(4) . ? 
O1 O1 0.872(11) 4_565 ? 
O1 C7 1.352(6) . ? 
O1 B1 1.489(7) . ? 
N1 C9 1.338(6) . ? 
N1 C12 1.347(7) . ? 
N1 B1 1.592(7) . ? 
N2 C10 1.305(7) . ? 
N2 C11 1.338(7) . ? 
N3 C13 1.130(9) . ? 
C1 C2 1.374(9) . ? 
C1 C6 1.393(8) . ? 
C1 H1 0.9500 . ? 
C2 C3 1.391(8) . ? 
C2 H2 0.9500 . ? 
C3 C4 1.389(7) . ? 
C3 C14 1.485(7) . ? 
C4 C5 1.381(7) . ? 
C4 H4 0.9500 . ? 
C5 C6 1.382(7) . ? 
C5 H5 0.9500 . ? 
C6 C7 1.472(7) . ? 
C7 C8 1.326(7) . ? 
C7 O1 1.352(6) 4_565 ? 
C8 C9 1.401(7) . ? 
C8 H8 0.9500 . ? 
C9 C10 1.426(7) . ? 
C10 H10 0.9500 . ? 
C11 C12 1.360(7) . ? 
C11 C13 1.435(7) . ? 
C12 H12 0.9500 . ? 
C14 C15 1.396(7) . ? 
C14 C27 1.400(7) . ? 
C15 C16 1.381(7) . ? 
C15 H15 0.9500 . ? 
C16 C25 1.395(7) . ? 
C16 C17 1.523(7) . ? 
C17 C18 1.524(6) . ? 
C17 C18 1.524(6) 4_565 ? 
C17 C19 1.526(7) . ? 
C18 H18A 0.9800 . ? 
C18 H18B 0.9800 . ? 
C18 H18C 0.9800 . ? 
C19 C20 1.381(8) . ? 
C19 C24 1.401(7) . ? 
C20 C21 1.396(8) . ? 
C20 H20 0.9500 . ? 
C21 C22 1.385(8) . ? 
C21 H21 0.9500 . ? 
C22 C23 1.379(7) . ? 
C22 H22 0.9500 . ? 
C23 C24 1.395(7) . ? 
C23 H23 0.9500 . ? 
C24 C25 1.462(7) . ? 
C25 C26 1.370(7) . ? 
C26 C27 1.389(7) . ? 
C26 H26 0.9500 . ? 
C27 H27 0.9500 . ? 
B1 F1 1.346(4) 4_565 ? 
B1 O1 1.489(7) 4_565 ? 
  
loop_ 
 _geom_angle_atom_site_label_1 
 _geom_angle_atom_site_label_2 
 _geom_angle_atom_site_label_3 
 _geom_angle 
 _geom_angle_site_symmetry_1 
 _geom_angle_site_symmetry_3 
 _geom_angle_publ_flag 
O1 O1 C7 71.2(2) 4_565 . ? 
O1 O1 B1 73.0(2) 4_565 . ? 
C7 O1 B1 118.5(4) . . ? 
C9 N1 C12 119.3(4) . . ? 
C9 N1 B1 120.0(4) . . ? 
C12 N1 B1 120.7(4) . . ? 
C10 N2 C11 115.7(5) . . ? 
C2 C1 C6 121.4(6) . . ? 
C2 C1 H1 119.3 . . ? 
C6 C1 H1 119.3 . . ? 
C1 C2 C3 121.6(6) . . ? 
C1 C2 H2 119.2 . . ? 
C3 C2 H2 119.2 . . ? 
C4 C3 C2 116.6(5) . . ? 
C4 C3 C14 121.6(4) . . ? 
C2 C3 C14 121.8(5) . . ? 
C5 C4 C3 122.2(5) . . ? 
C5 C4 H4 118.9 . . ? 
C3 C4 H4 118.9 . . ? 
C4 C5 C6 120.9(5) . . ? 
C4 C5 H5 119.6 . . ? 
C6 C5 H5 119.6 . . ? 
C5 C6 C1 117.5(5) . . ? 
C5 C6 C7 122.0(5) . . ? 
C1 C6 C7 120.5(5) . . ? 
C8 C7 O1 117.6(4) . 4_565 ? 
C8 C7 O1 117.6(4) . . ? 
O1 C7 O1 37.6(5) 4_565 . ? 
C8 C7 C6 124.1(5) . . ? 
O1 C7 C6 115.1(4) 4_565 . ? 
O1 C7 C6 115.1(4) . . ? 
C7 C8 C9 123.3(5) . . ? 
C7 C8 H8 118.3 . . ? 
C9 C8 H8 118.3 . . ? 
N1 C9 C8 119.5(5) . . ? 
N1 C9 C10 116.3(5) . . ? 
C8 C9 C10 124.2(5) . . ? 
N2 C10 C9 125.2(5) . . ? 
N2 C10 H10 117.4 . . ? 
C9 C10 H10 117.4 . . ? 
N2 C11 C12 122.3(5) . . ? 
N2 C11 C13 117.1(5) . . ? 
C12 C11 C13 120.6(5) . . ? 
N1 C12 C11 121.3(5) . . ? 
N1 C12 H12 119.4 . . ? 
C11 C12 H12 119.4 . . ? 
N3 C13 C11 178.4(7) . . ? 
C15 C14 C27 117.6(4) . . ? 
C15 C14 C3 121.0(4) . . ? 
C27 C14 C3 121.4(4) . . ? 
C16 C15 C14 120.4(5) . . ? 
C16 C15 H15 119.8 . . ? 
C14 C15 H15 119.8 . . ? 
C15 C16 C25 120.9(5) . . ? 
C15 C16 C17 127.8(5) . . ? 
C25 C16 C17 111.3(4) . . ? 
C16 C17 C18 111.2(3) . . ? 
C16 C17 C18 111.2(3) . 4_565 ? 
C18 C17 C18 109.4(5) . 4_565 ? 
C16 C17 C19 100.9(4) . . ? 
C18 C17 C19 112.0(3) . . ? 
C18 C17 C19 112.0(3) 4_565 . ? 
C17 C18 H18A 109.5 . . ? 
C17 C18 H18B 109.5 . . ? 
H18A C18 H18B 109.5 . . ? 
C17 C18 H18C 109.5 . . ? 
H18A C18 H18C 109.5 . . ? 
H18B C18 H18C 109.5 . . ? 
C20 C19 C24 120.9(5) . . ? 
C20 C19 C17 128.3(5) . . ? 
C24 C19 C17 110.8(5) . . ? 
C19 C20 C21 119.0(5) . . ? 
C19 C20 H20 120.5 . . ? 
C21 C20 H20 120.5 . . ? 
C22 C21 C20 120.3(5) . . ? 
C22 C21 H21 119.8 . . ? 
C20 C21 H21 119.8 . . ? 
C23 C22 C21 120.7(5) . . ? 
C23 C22 H22 119.6 . . ? 
C21 C22 H22 119.6 . . ? 
C22 C23 C24 119.6(5) . . ? 
C22 C23 H23 120.2 . . ? 
C24 C23 H23 120.2 . . ? 
C23 C24 C19 119.4(5) . . ? 
C23 C24 C25 132.0(4) . . ? 
C19 C24 C25 108.6(4) . . ? 
C26 C25 C16 119.7(4) . . ? 
C26 C25 C24 131.9(4) . . ? 
C16 C25 C24 108.4(4) . . ? 
C25 C26 C27 119.4(5) . . ? 
C25 C26 H26 120.3 . . ? 
C27 C26 H26 120.3 . . ? 
C26 C27 C14 122.0(5) . . ? 
C26 C27 H27 119.0 . . ? 
C14 C27 H27 119.0 . . ? 
F1 B1 F1 110.9(5) 4_565 . ? 
F1 B1 O1 95.6(3) 4_565 . ? 
F1 B1 O1 125.4(4) . . ? 
F1 B1 O1 125.4(4) 4_565 4_565 ? 
F1 B1 O1 95.6(3) . 4_565 ? 
O1 B1 O1 34.1(4) . 4_565 ? 
F1 B1 N1 107.9(3) 4_565 . ? 
F1 B1 N1 107.9(3) . . ? 
O1 B1 N1 107.8(4) . . ? 
O1 B1 N1 107.8(4) 4_565 . ? 
  
loop_ 
 _geom_torsion_atom_site_label_1 
 _geom_torsion_atom_site_label_2 
 _geom_torsion_atom_site_label_3 
 _geom_torsion_atom_site_label_4 
 _geom_torsion 
 _geom_torsion_site_symmetry_1 
 _geom_torsion_site_symmetry_2 
 _geom_torsion_site_symmetry_3 
 _geom_torsion_site_symmetry_4 
 _geom_torsion_publ_flag 
C6 C1 C2 C3 0.000(2) . . . . ? 
C1 C2 C3 C4 0.000(2) . . . . ? 
C1 C2 C3 C14 180.000(2) . . . . ? 
C2 C3 C4 C5 0.000(2) . . . . ? 
C14 C3 C4 C5 180.000(2) . . . . ? 
C3 C4 C5 C6 0.000(2) . . . . ? 
C4 C5 C6 C1 0.000(2) . . . . ? 
C4 C5 C6 C7 180.000(2) . . . . ? 
C2 C1 C6 C5 0.000(2) . . . . ? 
C2 C1 C6 C7 180.000(2) . . . . ? 
O1 O1 C7 C8 100.3(2) 4_565 . . . ? 
B1 O1 C7 C8 42.8(5) . . . . ? 
B1 O1 C7 O1 -57.5(4) . . . 4_565 ? 
O1 O1 C7 C6 -99.2(2) 4_565 . . . ? 
B1 O1 C7 C6 -156.7(3) . . . . ? 
C5 C6 C7 C8 0.000(3) . . . . ? 
C1 C6 C7 C8 180.000(2) . . . . ? 
C5 C6 C7 O1 159.1(3) . . . 4_565 ? 
C1 C6 C7 O1 -20.9(3) . . . 4_565 ? 
C5 C6 C7 O1 -159.1(3) . . . . ? 
C1 C6 C7 O1 20.9(3) . . . . ? 
O1 C7 C8 C9 21.4(3) 4_565 . . . ? 
O1 C7 C8 C9 -21.4(3) . . . . ? 
C6 C7 C8 C9 180.000(2) . . . . ? 
C12 N1 C9 C8 180.000(2) . . . . ? 
B1 N1 C9 C8 0.000(3) . . . . ? 
C12 N1 C9 C10 0.000(3) . . . . ? 
B1 N1 C9 C10 180.000(3) . . . . ? 
C7 C8 C9 N1 0.000(3) . . . . ? 
C7 C8 C9 C10 180.000(3) . . . . ? 
C11 N2 C10 C9 0.000(4) . . . . ? 
N1 C9 C10 N2 0.000(4) . . . . ? 
C8 C9 C10 N2 180.000(3) . . . . ? 
C10 N2 C11 C12 0.000(4) . . . . ? 
C10 N2 C11 C13 180.000(3) . . . . ? 
C9 N1 C12 C11 0.000(3) . . . . ? 
B1 N1 C12 C11 180.000(2) . . . . ? 
N2 C11 C12 N1 0.000(4) . . . . ? 
C13 C11 C12 N1 180.000(3) . . . . ? 
N2 C11 C13 N3 180.00(14) . . . . ? 
C12 C11 C13 N3 0.00(14) . . . . ? 
C4 C3 C14 C15 180.000(1) . . . . ? 
C2 C3 C14 C15 0.000(2) . . . . ? 
C4 C3 C14 C27 0.000(2) . . . . ? 
C2 C3 C14 C27 180.000(1) . . . . ? 
C27 C14 C15 C16 0.000(1) . . . . ? 
C3 C14 C15 C16 180.000(1) . . . . ? 
C14 C15 C16 C25 0.000(1) . . . . ? 
C14 C15 C16 C17 180.000(1) . . . . ? 
C15 C16 C17 C18 -61.1(3) . . . . ? 
C25 C16 C17 C18 118.9(3) . . . . ? 
C15 C16 C17 C18 61.1(3) . . . 4_565 ? 
C25 C16 C17 C18 -118.9(3) . . . 4_565 ? 
C15 C16 C17 C19 180.000(1) . . . . ? 
C25 C16 C17 C19 0.0 . . . . ? 
C16 C17 C19 C20 180.0 . . . . ? 
C18 C17 C19 C20 61.6(4) . . . . ? 
C18 C17 C19 C20 -61.6(4) 4_565 . . . ? 
C16 C17 C19 C24 0.0 . . . . ? 
C18 C17 C19 C24 -118.4(4) . . . . ? 
C18 C17 C19 C24 118.4(4) 4_565 . . . ? 
C24 C19 C20 C21 0.0 . . . . ? 
C17 C19 C20 C21 180.0 . . . . ? 
C19 C20 C21 C22 0.0 . . . . ? 
C20 C21 C22 C23 0.0 . . . . ? 
C21 C22 C23 C24 0.0 . . . . ? 
C22 C23 C24 C19 0.0 . . . . ? 
C22 C23 C24 C25 180.0 . . . . ? 
C20 C19 C24 C23 0.0 . . . . ? 
C17 C19 C24 C23 180.0 . . . . ? 
C20 C19 C24 C25 180.0 . . . . ? 
C17 C19 C24 C25 0.0 . . . . ? 
C15 C16 C25 C26 0.000(1) . . . . ? 
C17 C16 C25 C26 180.0 . . . . ? 
C15 C16 C25 C24 180.0 . . . . ? 
C17 C16 C25 C24 0.0 . . . . ? 
C23 C24 C25 C26 0.000(1) . . . . ? 
C19 C24 C25 C26 180.000(1) . . . . ? 
C23 C24 C25 C16 180.0 . . . . ? 
C19 C24 C25 C16 0.0 . . . . ? 
C16 C25 C26 C27 0.000(1) . . . . ? 
C24 C25 C26 C27 180.000(1) . . . . ? 
C25 C26 C27 C14 0.000(2) . . . . ? 
C15 C14 C27 C26 0.000(2) . . . . ? 
C3 C14 C27 C26 180.000(1) . . . . ? 
O1 O1 B1 F1 153.5(3) 4_565 . . 4_565 ? 
C7 O1 B1 F1 -149.9(4) . . . 4_565 ? 
O1 O1 B1 F1 33.0(4) 4_565 . . . ? 
C7 O1 B1 F1 89.6(6) . . . . ? 
C7 O1 B1 O1 56.6(4) . . . 4_565 ? 
O1 O1 B1 N1 -95.63(16) 4_565 . . . ? 
C7 O1 B1 N1 -39.0(5) . . . . ? 
C9 N1 B1 F1 120.1(3) . . . 4_565 ? 
C12 N1 B1 F1 -59.9(3) . . . 4_565 ? 
C9 N1 B1 F1 -120.1(3) . . . . ? 
C12 N1 B1 F1 59.9(3) . . . . ? 
C9 N1 B1 O1 17.9(2) . . . . ? 
C12 N1 B1 O1 -162.1(2) . . . . ? 
C9 N1 B1 O1 -17.9(2) . . . 4_565 ? 
C12 N1 B1 O1 162.1(2) . . . 4_565 ? 
  
_diffrn_measured_fraction_theta_max    0.992 
_diffrn_reflns_theta_full              69.99 
_diffrn_measured_fraction_theta_full   0.991 
_refine_diff_density_max    0.561 
_refine_diff_density_min   -0.513 
_refine_diff_density_rms    0.065 

#==END
#------------------------------------------------------------

  
data_4ab #(CCDC:2217156)
  
_audit_creation_method            SHELXL-97 
_chemical_name_systematic 
; 
 ? 
; 
_chemical_name_common             ? 
_chemical_melting_point           ? 
_chemical_formula_moiety          'C26 H18 B F2 N3 O S, C H Cl3' 
_chemical_formula_sum             'C27 H19 B Cl3 F2 N3 O S' 
_chemical_formula_weight          588.67 
  
loop_ 
 _atom_type_symbol 
 _atom_type_description 
 _atom_type_scat_dispersion_real 
 _atom_type_scat_dispersion_imag 
 _atom_type_scat_source 
 'C'  'C'   0.0181   0.0091 
 'International Tables Vol C Tables 4.2.6.8 and 6.1.1.4' 
 'H'  'H'   0.0000   0.0000 
 'International Tables Vol C Tables 4.2.6.8 and 6.1.1.4' 
 'B'  'B'   0.0090   0.0039 
 'International Tables Vol C Tables 4.2.6.8 and 6.1.1.4' 
 'Cl'  'Cl'   0.3639   0.7018 
 'International Tables Vol C Tables 4.2.6.8 and 6.1.1.4' 
 'F'  'F'   0.0727   0.0534 
 'International Tables Vol C Tables 4.2.6.8 and 6.1.1.4' 
 'N'  'N'   0.0311   0.0180 
 'International Tables Vol C Tables 4.2.6.8 and 6.1.1.4' 
 'O'  'O'   0.0492   0.0322 
 'International Tables Vol C Tables 4.2.6.8 and 6.1.1.4' 
 'S'  'S'   0.3331   0.5567 
 'International Tables Vol C Tables 4.2.6.8 and 6.1.1.4' 
  
_symmetry_cell_setting            Monoclinic 
_symmetry_space_group_name_H-M    P21/c
_space_group_name_Hall            '-P 2ybc' 
  
loop_ 
 _symmetry_equiv_pos_as_xyz 
 'x, y, z' 
 '-x, y+1/2, -z+1/2' 
 '-x, -y, -z' 
 'x, -y-1/2, z-1/2' 
  
_cell_length_a                    17.5431(4) 
_cell_length_b                    12.9697(2) 
_cell_length_c                    12.1624(2) 
_cell_angle_alpha                 90.00 
_cell_angle_beta                  99.290(2) 
_cell_angle_gamma                 90.00 
_cell_volume                      2730.99(9) 
_cell_formula_units_Z             4 
_cell_measurement_temperature     157(2) 
_cell_measurement_reflns_used     9898 
_cell_measurement_theta_min       4.2410 
_cell_measurement_theta_max       72.4510 
  
_exptl_crystal_description        block 
_exptl_crystal_colour             red 
_exptl_crystal_size_max           0.20 
_exptl_crystal_size_mid           0.15 
_exptl_crystal_size_min           0.01 
_exptl_crystal_density_meas       ? 
_exptl_crystal_density_diffrn     1.432 
_exptl_crystal_density_method     'not measured' 
_exptl_crystal_F_000              1200 
_exptl_absorpt_coefficient_mu     4.100 
_exptl_absorpt_correction_type    multi-scan 
_exptl_absorpt_correction_T_min   0.4944 
_exptl_absorpt_correction_T_max   0.9563 
_exptl_absorpt_process_details     
; 
CrysAlisPro 1.171.41.116a (Rigaku Oxford Diffraction, 2021) 
Empirical absorption correction using spherical harmonics, 
implemented in SCALE3 ABSPACK scaling algorithm. 
; 
  
_exptl_special_details 
; 
 ? 
; 
  
_diffrn_ambient_temperature       157(2) 
_diffrn_radiation_wavelength      1.54184 
_diffrn_radiation_type            CuK\a 
_diffrn_radiation_source          'fine-focus sealed tube' 
_diffrn_radiation_monochromator   graphite 
_diffrn_measurement_device_type   'SuperNova, Dual, Cu at home/near, Atlas' 
_diffrn_measurement_method        '\w scans' 
_diffrn_detector_area_resol_mean  10.5594 
_diffrn_standards_number          ? 
_diffrn_standards_interval_count  ? 
_diffrn_standards_interval_time   ? 
_diffrn_standards_decay_%         ? 
_diffrn_reflns_number             23640 
_diffrn_reflns_av_R_equivalents   0.0397 
_diffrn_reflns_av_sigmaI/netI     0.0274 
_diffrn_reflns_limit_h_min        -21 
_diffrn_reflns_limit_h_max        21 
_diffrn_reflns_limit_k_min        -11 
_diffrn_reflns_limit_k_max        15 
_diffrn_reflns_limit_l_min        -14 
_diffrn_reflns_limit_l_max        13 
_diffrn_reflns_theta_min          4.26 
_diffrn_reflns_theta_max          69.99 
_reflns_number_total              5174 
_reflns_number_gt                 4268 
_reflns_threshold_expression      >2sigma(I) 
  
_computing_data_collection        'CrysAlisPro 1.171.41.116a (Rigaku OD, 2021)' 
_computing_cell_refinement        'CrysAlisPro 1.171.41.116a (Rigaku OD, 2021)' 
_computing_data_reduction         'CrysAlisPro 1.171.41.116a (Rigaku OD, 2021)' 
_computing_structure_solution     'SHELXS-97 (Sheldrick, 1990)' 
_computing_structure_refinement   'SHELXL-97 (Sheldrick, 1997)' 
_computing_molecular_graphics     'Bruker SHELXTL' 
_computing_publication_material   'Bruker SHELXTL' 
  
_refine_special_details 
; 
 Refinement of F^2^ against ALL reflections.  The weighted R-factor wR and 
 goodness of fit S are based on F^2^, conventional R-factors R are based 
 on F, with F set to zero for negative F^2^. The threshold expression of 
 F^2^ > 2sigma(F^2^) is used only for calculating R-factors(gt) etc. and is 
 not relevant to the choice of reflections for refinement.  R-factors based 
 on F^2^ are statistically about twice as large as those based on F, and R- 
 factors based on ALL data will be even larger. 
; 
  
_refine_ls_structure_factor_coef  Fsqd 
_refine_ls_matrix_type            full 
_refine_ls_weighting_scheme       calc 
_refine_ls_weighting_details 
 'calc w=1/[\s^2^(Fo^2^)+(0.0820P)^2^+3.3916P] where P=(Fo^2^+2Fc^2^)/3' 
_atom_sites_solution_primary      direct 
_atom_sites_solution_secondary    difmap 
_atom_sites_solution_hydrogens    geom 
_refine_ls_hydrogen_treatment     mixed 
_refine_ls_extinction_method      none 
_refine_ls_extinction_coef        ? 
_refine_ls_number_reflns          5174 
_refine_ls_number_parameters      345 
_refine_ls_number_restraints      0 
_refine_ls_R_factor_all           0.0698 
_refine_ls_R_factor_gt            0.0579 
_refine_ls_wR_factor_ref          0.1646 
_refine_ls_wR_factor_gt           0.1558 
_refine_ls_goodness_of_fit_ref    1.024 
_refine_ls_restrained_S_all       1.024 
_refine_ls_shift/su_max           0.006 
_refine_ls_shift/su_mean          0.001 
  
loop_ 
 _atom_site_label 
 _atom_site_type_symbol 
 _atom_site_fract_x 
 _atom_site_fract_y 
 _atom_site_fract_z 
 _atom_site_U_iso_or_equiv 
 _atom_site_adp_type 
 _atom_site_occupancy 
 _atom_site_symmetry_multiplicity 
 _atom_site_calc_flag 
 _atom_site_refinement_flags 
 _atom_site_disorder_assembly 
 _atom_site_disorder_group 
Cl1 Cl 0.07739(7) 0.57214(13) -0.53142(14) 0.1045(5) Uani 1 1 d . . . 
Cl2 Cl 0.23048(7) 0.65569(12) -0.48535(13) 0.0958(4) Uani 1 1 d . . . 
Cl3 Cl 0.14022(8) 0.67640(11) -0.70657(12) 0.0867(4) Uani 1 1 d . . . 
C27 C 0.1622(3) 0.5979(4) -0.5885(5) 0.0805(14) Uani 1 1 d . . . 
H27 H 0.1836 0.5311 -0.6110 0.097 Uiso 1 1 calc R . . 
S1 S 0.65412(4) 0.61416(5) 0.48592(5) 0.03400(19) Uani 1 1 d . . . 
F1 F 0.45069(11) 0.54210(13) 0.18321(17) 0.0526(5) Uani 1 1 d . . . 
F2 F 0.55813(11) 0.53770(12) 0.10356(14) 0.0446(4) Uani 1 1 d . . . 
O1 O 0.56160(14) 0.62383(14) 0.26966(16) 0.0415(5) Uani 1 1 d . . . 
N1 N 0.48641(13) 0.69617(15) 0.09631(17) 0.0277(5) Uani 1 1 d . . . 
N2 N 0.43045(14) 0.86960(17) -0.02606(19) 0.0343(5) Uani 1 1 d . . . 
N3 N 0.34001(17) 0.7483(2) -0.2648(2) 0.0488(7) Uani 1 1 d . . . 
C1 C 0.69987(15) 0.6834(2) 0.5980(2) 0.0311(6) Uani 1 1 d . . . 
C2 C 0.69308(16) 0.7882(2) 0.5785(2) 0.0342(6) Uani 1 1 d . . . 
H2 H 0.7155 0.8388 0.6303 0.041 Uiso 1 1 calc R . . 
C3 C 0.64987(16) 0.8120(2) 0.4748(2) 0.0321(6) Uani 1 1 d . . . 
H3 H 0.6393 0.8805 0.4491 0.038 Uiso 1 1 calc R . . 
C4 C 0.62409(16) 0.72584(19) 0.4137(2) 0.0300(5) Uani 1 1 d . . . 
C5 C 0.57641(16) 0.71929(19) 0.3060(2) 0.0292(5) Uani 1 1 d . . . 
C6 C 0.54749(16) 0.80315(19) 0.2445(2) 0.0303(5) Uani 1 1 d . . . 
H6 H 0.5583 0.8704 0.2738 0.036 Uiso 1 1 calc R . . 
C7 C 0.50253(15) 0.79174(18) 0.1399(2) 0.0281(5) Uani 1 1 d . . . 
C8 C 0.47159(17) 0.87750(19) 0.0724(2) 0.0337(6) Uani 1 1 d . . . 
H8 H 0.4819 0.9448 0.1019 0.040 Uiso 1 1 calc R . . 
C9 C 0.41638(16) 0.7715(2) -0.0657(2) 0.0310(5) Uani 1 1 d . . . 
C10 C 0.44351(16) 0.6860(2) -0.0055(2) 0.0315(6) Uani 1 1 d . . . 
H10 H 0.4320 0.6192 -0.0357 0.038 Uiso 1 1 calc R . . 
C11 C 0.37276(17) 0.7597(2) -0.1762(2) 0.0366(6) Uani 1 1 d . . . 
C12 C 0.73708(16) 0.6314(2) 0.7001(2) 0.0321(6) Uani 1 1 d . . . 
C13 C 0.79952(16) 0.6786(2) 0.7682(2) 0.0333(6) Uani 1 1 d . . . 
H13 H 0.8214 0.7403 0.7449 0.040 Uiso 1 1 calc R . . 
C14 C 0.82886(16) 0.6343(2) 0.8697(2) 0.0348(6) Uani 1 1 d . . . 
C15 C 0.89488(17) 0.6715(2) 0.9575(2) 0.0398(7) Uani 1 1 d . . . 
C16 C 0.88646(19) 0.7853(2) 0.9890(3) 0.0451(7) Uani 1 1 d . . . 
H16A H 0.8896 0.8289 0.9241 0.068 Uiso 1 1 calc R . . 
H16B H 0.9280 0.8038 1.0497 0.068 Uiso 1 1 calc R . . 
H16C H 0.8364 0.7957 1.0132 0.068 Uiso 1 1 calc R . . 
C17 C 0.97301(19) 0.6552(3) 0.9168(3) 0.0565(9) Uani 1 1 d . . . 
H17A H 0.9777 0.5829 0.8952 0.085 Uiso 1 1 calc R . . 
H17B H 1.0153 0.6725 0.9769 0.085 Uiso 1 1 calc R . . 
H17C H 0.9756 0.6997 0.8524 0.085 Uiso 1 1 calc R . . 
C18 C 0.88732(19) 0.5989(2) 1.0534(3) 0.0433(7) Uani 1 1 d . . . 
C19 C 0.9277(2) 0.6000(3) 1.1614(3) 0.0573(9) Uani 1 1 d . . . 
H19 H 0.9669 0.6498 1.1837 0.069 Uiso 1 1 calc R . . 
C20 C 0.9095(3) 0.5263(3) 1.2358(3) 0.0691(12) Uani 1 1 d . . . 
H20 H 0.9364 0.5261 1.3101 0.083 Uiso 1 1 calc R . . 
C21 C 0.8532(3) 0.4536(3) 1.2041(3) 0.0672(12) Uani 1 1 d . . . 
H21 H 0.8411 0.4052 1.2573 0.081 Uiso 1 1 calc R . . 
C22 C 0.8137(2) 0.4498(3) 1.0956(3) 0.0536(9) Uani 1 1 d . . . 
H22 H 0.7758 0.3983 1.0733 0.064 Uiso 1 1 calc R . . 
C23 C 0.83137(19) 0.5236(2) 1.0203(2) 0.0419(7) Uani 1 1 d . . . 
C24 C 0.79589(17) 0.5444(2) 0.9047(2) 0.0365(6) Uani 1 1 d . . . 
C25 C 0.73671(17) 0.4943(2) 0.8354(2) 0.0370(6) Uani 1 1 d . . . 
H25 H 0.7163 0.4312 0.8578 0.044 Uiso 1 1 calc R . . 
C26 C 0.70788(17) 0.5378(2) 0.7332(2) 0.0343(6) Uani 1 1 d . . . 
H26 H 0.6677 0.5037 0.6849 0.041 Uiso 1 1 calc R . . 
B1 B 0.51528(19) 0.5956(2) 0.1648(3) 0.0323(6) Uani 1 1 d . . . 
  
loop_ 
 _atom_site_aniso_label 
 _atom_site_aniso_U_11 
 _atom_site_aniso_U_22 
 _atom_site_aniso_U_33 
 _atom_site_aniso_U_23 
 _atom_site_aniso_U_13 
 _atom_site_aniso_U_12 
Cl1 0.0625(7) 0.1158(11) 0.1339(12) 0.0433(9) 0.0119(7) -0.0211(7) 
Cl2 0.0553(6) 0.1105(10) 0.1178(10) 0.0231(8) 0.0023(6) -0.0147(6) 
Cl3 0.0797(8) 0.0904(8) 0.0943(8) 0.0015(7) 0.0267(6) -0.0038(6) 
C27 0.065(3) 0.057(2) 0.124(4) 0.002(3) 0.027(3) 0.014(2) 
S1 0.0428(4) 0.0245(3) 0.0323(3) -0.0002(2) -0.0012(3) -0.0001(3) 
F1 0.0498(11) 0.0344(9) 0.0712(13) 0.0217(9) 0.0026(9) -0.0078(8) 
F2 0.0643(11) 0.0288(8) 0.0390(9) -0.0030(7) 0.0030(8) 0.0157(8) 
O1 0.0684(14) 0.0188(9) 0.0325(10) 0.0000(7) -0.0061(9) 0.0014(9) 
N1 0.0353(11) 0.0188(10) 0.0287(10) -0.0010(8) 0.0044(9) 0.0000(8) 
N2 0.0430(13) 0.0236(11) 0.0358(12) 0.0007(9) 0.0049(10) 0.0034(9) 
N3 0.0536(16) 0.0453(15) 0.0423(15) -0.0005(12) -0.0081(12) 0.0048(12) 
C1 0.0292(13) 0.0315(13) 0.0324(13) -0.0015(11) 0.0042(10) -0.0022(10) 
C2 0.0375(14) 0.0296(13) 0.0354(14) -0.0035(11) 0.0053(11) -0.0055(11) 
C3 0.0370(14) 0.0256(12) 0.0340(13) 0.0006(10) 0.0071(11) -0.0009(10) 
C4 0.0354(14) 0.0244(12) 0.0310(13) 0.0014(10) 0.0074(11) -0.0009(10) 
C5 0.0360(13) 0.0226(12) 0.0303(13) -0.0019(10) 0.0091(10) -0.0013(10) 
C6 0.0386(14) 0.0194(11) 0.0323(13) -0.0025(10) 0.0033(11) -0.0022(10) 
C7 0.0340(13) 0.0191(11) 0.0327(13) 0.0002(10) 0.0098(10) -0.0007(10) 
C8 0.0447(15) 0.0196(12) 0.0358(14) -0.0004(10) 0.0032(12) 0.0017(11) 
C9 0.0344(13) 0.0269(13) 0.0315(13) 0.0008(10) 0.0044(11) 0.0030(10) 
C10 0.0393(14) 0.0226(12) 0.0322(13) -0.0024(10) 0.0050(11) -0.0001(10) 
C11 0.0411(15) 0.0272(13) 0.0401(16) 0.0024(11) 0.0025(12) 0.0053(11) 
C12 0.0312(13) 0.0317(13) 0.0329(13) 0.0002(11) 0.0033(11) 0.0015(10) 
C13 0.0308(13) 0.0343(14) 0.0347(14) -0.0003(11) 0.0049(11) -0.0009(11) 
C14 0.0307(14) 0.0372(14) 0.0361(14) -0.0045(11) 0.0039(11) 0.0044(11) 
C15 0.0335(15) 0.0444(16) 0.0390(15) -0.0078(13) -0.0016(12) 0.0046(12) 
C16 0.0437(17) 0.0439(17) 0.0463(17) -0.0096(14) 0.0026(13) -0.0062(13) 
C17 0.0337(16) 0.075(2) 0.059(2) -0.0123(18) 0.0023(15) 0.0072(16) 
C18 0.0450(17) 0.0436(16) 0.0388(16) -0.0063(13) -0.0012(13) 0.0128(13) 
C19 0.063(2) 0.058(2) 0.0451(18) -0.0110(16) -0.0102(16) 0.0159(17) 
C20 0.101(3) 0.064(2) 0.0347(17) -0.0059(17) -0.0116(19) 0.028(2) 
C21 0.107(3) 0.054(2) 0.0381(18) 0.0051(16) 0.0019(19) 0.022(2) 
C22 0.076(2) 0.0420(17) 0.0417(17) 0.0029(14) 0.0044(16) 0.0105(16) 
C23 0.0500(17) 0.0386(15) 0.0357(15) -0.0010(12) 0.0028(13) 0.0131(13) 
C24 0.0403(15) 0.0338(14) 0.0345(14) -0.0015(11) 0.0038(12) 0.0078(11) 
C25 0.0431(16) 0.0286(13) 0.0389(15) 0.0002(11) 0.0055(12) 0.0006(11) 
C26 0.0372(14) 0.0299(13) 0.0347(14) -0.0033(11) 0.0024(11) -0.0014(11) 
B1 0.0433(17) 0.0190(13) 0.0326(15) 0.0019(11) 0.0002(13) 0.0006(12) 
  
_geom_special_details 
; 
 All esds (except the esd in the dihedral angle between two l.s. planes) 
 are estimated using the full covariance matrix.  The cell esds are taken 
 into account individually in the estimation of esds in distances, angles 
 and torsion angles; correlations between esds in cell parameters are only 
 used when they are defined by crystal symmetry.  An approximate (isotropic) 
 treatment of cell esds is used for estimating esds involving l.s. planes. 
; 
  
loop_ 
 _geom_bond_atom_site_label_1 
 _geom_bond_atom_site_label_2 
 _geom_bond_distance 
 _geom_bond_site_symmetry_2 
 _geom_bond_publ_flag 
Cl1 C27 1.772(5) . ? 
Cl2 C27 1.757(6) . ? 
Cl3 C27 1.752(5) . ? 
C27 H27 1.0000 . ? 
S1 C1 1.719(3) . ? 
S1 C4 1.732(3) . ? 
F1 B1 1.378(4) . ? 
F2 B1 1.365(4) . ? 
O1 C5 1.326(3) . ? 
O1 B1 1.445(4) . ? 
N1 C10 1.347(3) . ? 
N1 C7 1.360(3) . ? 
N1 B1 1.586(3) . ? 
N2 C8 1.299(4) . ? 
N2 C9 1.369(3) . ? 
N3 C11 1.146(4) . ? 
C1 C2 1.381(4) . ? 
C1 C12 1.470(4) . ? 
C2 C3 1.397(4) . ? 
C2 H2 0.9500 . ? 
C3 C4 1.378(4) . ? 
C3 H3 0.9500 . ? 
C4 C5 1.438(4) . ? 
C5 C6 1.370(4) . ? 
C6 C7 1.393(4) . ? 
C6 H6 0.9500 . ? 
C7 C8 1.435(4) . ? 
C8 H8 0.9500 . ? 
C9 C10 1.371(4) . ? 
C9 C11 1.443(4) . ? 
C10 H10 0.9500 . ? 
C12 C26 1.402(4) . ? 
C12 C13 1.403(4) . ? 
C13 C14 1.384(4) . ? 
C13 H13 0.9500 . ? 
C14 C24 1.398(4) . ? 
C14 C15 1.522(4) . ? 
C15 C18 1.521(5) . ? 
C15 C16 1.538(4) . ? 
C15 C17 1.546(4) . ? 
C16 H16A 0.9800 . ? 
C16 H16B 0.9800 . ? 
C16 H16C 0.9800 . ? 
C17 H17A 0.9800 . ? 
C17 H17B 0.9800 . ? 
C17 H17C 0.9800 . ? 
C18 C19 1.388(4) . ? 
C18 C23 1.396(5) . ? 
C19 C20 1.389(6) . ? 
C19 H19 0.9500 . ? 
C20 C21 1.375(7) . ? 
C20 H20 0.9500 . ? 
C21 C22 1.389(5) . ? 
C21 H21 0.9500 . ? 
C22 C23 1.394(5) . ? 
C22 H22 0.9500 . ? 
C23 C24 1.468(4) . ? 
C24 C25 1.388(4) . ? 
C25 C26 1.384(4) . ? 
C25 H25 0.9500 . ? 
C26 H26 0.9500 . ? 
  
loop_ 
 _geom_angle_atom_site_label_1 
 _geom_angle_atom_site_label_2 
 _geom_angle_atom_site_label_3 
 _geom_angle 
 _geom_angle_site_symmetry_1 
 _geom_angle_site_symmetry_3 
 _geom_angle_publ_flag 
Cl3 C27 Cl2 111.8(3) . . ? 
Cl3 C27 Cl1 110.1(3) . . ? 
Cl2 C27 Cl1 108.6(3) . . ? 
Cl3 C27 H27 108.7 . . ? 
Cl2 C27 H27 108.7 . . ? 
Cl1 C27 H27 108.7 . . ? 
C1 S1 C4 91.73(13) . . ? 
C5 O1 B1 125.7(2) . . ? 
C10 N1 C7 119.8(2) . . ? 
C10 N1 B1 119.1(2) . . ? 
C7 N1 B1 121.1(2) . . ? 
C8 N2 C9 116.1(2) . . ? 
C2 C1 C12 127.6(2) . . ? 
C2 C1 S1 111.2(2) . . ? 
C12 C1 S1 121.1(2) . . ? 
C1 C2 C3 113.0(2) . . ? 
C1 C2 H2 123.5 . . ? 
C3 C2 H2 123.5 . . ? 
C4 C3 C2 113.0(2) . . ? 
C4 C3 H3 123.5 . . ? 
C2 C3 H3 123.5 . . ? 
C3 C4 C5 129.2(2) . . ? 
C3 C4 S1 111.0(2) . . ? 
C5 C4 S1 119.82(19) . . ? 
O1 C5 C6 121.6(2) . . ? 
O1 C5 C4 114.4(2) . . ? 
C6 C5 C4 124.1(2) . . ? 
C5 C6 C7 121.3(2) . . ? 
C5 C6 H6 119.3 . . ? 
C7 C6 H6 119.3 . . ? 
N1 C7 C6 120.3(2) . . ? 
N1 C7 C8 116.6(2) . . ? 
C6 C7 C8 123.1(2) . . ? 
N2 C8 C7 124.6(2) . . ? 
N2 C8 H8 117.7 . . ? 
C7 C8 H8 117.7 . . ? 
N2 C9 C10 122.4(2) . . ? 
N2 C9 C11 117.7(2) . . ? 
C10 C9 C11 119.8(2) . . ? 
N1 C10 C9 120.4(2) . . ? 
N1 C10 H10 119.8 . . ? 
C9 C10 H10 119.8 . . ? 
N3 C11 C9 177.8(3) . . ? 
C26 C12 C13 119.6(3) . . ? 
C26 C12 C1 120.5(2) . . ? 
C13 C12 C1 119.8(2) . . ? 
C14 C13 C12 119.2(3) . . ? 
C14 C13 H13 120.4 . . ? 
C12 C13 H13 120.4 . . ? 
C13 C14 C24 120.3(3) . . ? 
C13 C14 C15 128.8(3) . . ? 
C24 C14 C15 110.9(3) . . ? 
C18 C15 C14 101.0(2) . . ? 
C18 C15 C16 112.3(3) . . ? 
C14 C15 C16 112.7(2) . . ? 
C18 C15 C17 110.6(3) . . ? 
C14 C15 C17 110.2(2) . . ? 
C16 C15 C17 109.7(3) . . ? 
C15 C16 H16A 109.5 . . ? 
C15 C16 H16B 109.5 . . ? 
H16A C16 H16B 109.5 . . ? 
C15 C16 H16C 109.5 . . ? 
H16A C16 H16C 109.5 . . ? 
H16B C16 H16C 109.5 . . ? 
C15 C17 H17A 109.5 . . ? 
C15 C17 H17B 109.5 . . ? 
H17A C17 H17B 109.5 . . ? 
C15 C17 H17C 109.5 . . ? 
H17A C17 H17C 109.5 . . ? 
H17B C17 H17C 109.5 . . ? 
C19 C18 C23 120.5(3) . . ? 
C19 C18 C15 128.6(3) . . ? 
C23 C18 C15 110.9(3) . . ? 
C20 C19 C18 118.3(4) . . ? 
C20 C19 H19 120.9 . . ? 
C18 C19 H19 120.9 . . ? 
C21 C20 C19 121.3(3) . . ? 
C21 C20 H20 119.3 . . ? 
C19 C20 H20 119.3 . . ? 
C20 C21 C22 121.1(4) . . ? 
C20 C21 H21 119.4 . . ? 
C22 C21 H21 119.4 . . ? 
C21 C22 C23 118.0(4) . . ? 
C21 C22 H22 121.0 . . ? 
C23 C22 H22 121.0 . . ? 
C22 C23 C18 120.8(3) . . ? 
C22 C23 C24 130.5(3) . . ? 
C18 C23 C24 108.5(3) . . ? 
C25 C24 C14 120.7(3) . . ? 
C25 C24 C23 131.0(3) . . ? 
C14 C24 C23 108.2(3) . . ? 
C26 C25 C24 118.9(3) . . ? 
C26 C25 H25 120.5 . . ? 
C24 C25 H25 120.5 . . ? 
C25 C26 C12 120.9(3) . . ? 
C25 C26 H26 119.5 . . ? 
C12 C26 H26 119.5 . . ? 
F2 B1 F1 110.6(2) . . ? 
F2 B1 O1 109.9(2) . . ? 
F1 B1 O1 110.1(2) . . ? 
F2 B1 N1 108.9(2) . . ? 
F1 B1 N1 107.4(2) . . ? 
O1 B1 N1 110.0(2) . . ? 
  
loop_ 
 _geom_torsion_atom_site_label_1 
 _geom_torsion_atom_site_label_2 
 _geom_torsion_atom_site_label_3 
 _geom_torsion_atom_site_label_4 
 _geom_torsion 
 _geom_torsion_site_symmetry_1 
 _geom_torsion_site_symmetry_2 
 _geom_torsion_site_symmetry_3 
 _geom_torsion_site_symmetry_4 
 _geom_torsion_publ_flag 
C4 S1 C1 C2 -1.1(2) . . . . ? 
C4 S1 C1 C12 176.4(2) . . . . ? 
C12 C1 C2 C3 -176.1(3) . . . . ? 
S1 C1 C2 C3 1.3(3) . . . . ? 
C1 C2 C3 C4 -0.8(4) . . . . ? 
C2 C3 C4 C5 177.7(3) . . . . ? 
C2 C3 C4 S1 -0.1(3) . . . . ? 
C1 S1 C4 C3 0.7(2) . . . . ? 
C1 S1 C4 C5 -177.4(2) . . . . ? 
B1 O1 C5 C6 0.2(4) . . . . ? 
B1 O1 C5 C4 179.9(3) . . . . ? 
C3 C4 C5 O1 -179.9(3) . . . . ? 
S1 C4 C5 O1 -2.2(3) . . . . ? 
C3 C4 C5 C6 -0.2(5) . . . . ? 
S1 C4 C5 C6 177.5(2) . . . . ? 
O1 C5 C6 C7 -1.4(4) . . . . ? 
C4 C5 C6 C7 179.0(2) . . . . ? 
C10 N1 C7 C6 -179.3(2) . . . . ? 
B1 N1 C7 C6 2.4(4) . . . . ? 
C10 N1 C7 C8 0.2(4) . . . . ? 
B1 N1 C7 C8 -178.1(2) . . . . ? 
C5 C6 C7 N1 -0.1(4) . . . . ? 
C5 C6 C7 C8 -179.6(3) . . . . ? 
C9 N2 C8 C7 0.3(4) . . . . ? 
N1 C7 C8 N2 -0.6(4) . . . . ? 
C6 C7 C8 N2 178.9(3) . . . . ? 
C8 N2 C9 C10 0.3(4) . . . . ? 
C8 N2 C9 C11 -178.3(3) . . . . ? 
C7 N1 C10 C9 0.4(4) . . . . ? 
B1 N1 C10 C9 178.7(3) . . . . ? 
N2 C9 C10 N1 -0.7(4) . . . . ? 
C11 C9 C10 N1 177.9(3) . . . . ? 
N2 C9 C11 N3 126(9) . . . . ? 
C10 C9 C11 N3 -52(9) . . . . ? 
C2 C1 C12 C26 146.0(3) . . . . ? 
S1 C1 C12 C26 -31.1(4) . . . . ? 
C2 C1 C12 C13 -30.3(4) . . . . ? 
S1 C1 C12 C13 152.6(2) . . . . ? 
C26 C12 C13 C14 -3.0(4) . . . . ? 
C1 C12 C13 C14 173.3(2) . . . . ? 
C12 C13 C14 C24 -1.0(4) . . . . ? 
C12 C13 C14 C15 -179.2(3) . . . . ? 
C13 C14 C15 C18 170.8(3) . . . . ? 
C24 C14 C15 C18 -7.6(3) . . . . ? 
C13 C14 C15 C16 50.8(4) . . . . ? 
C24 C14 C15 C16 -127.6(3) . . . . ? 
C13 C14 C15 C17 -72.2(4) . . . . ? 
C24 C14 C15 C17 109.4(3) . . . . ? 
C14 C15 C18 C19 -174.1(3) . . . . ? 
C16 C15 C18 C19 -53.7(4) . . . . ? 
C17 C15 C18 C19 69.2(4) . . . . ? 
C14 C15 C18 C23 6.3(3) . . . . ? 
C16 C15 C18 C23 126.6(3) . . . . ? 
C17 C15 C18 C23 -110.4(3) . . . . ? 
C23 C18 C19 C20 -1.7(5) . . . . ? 
C15 C18 C19 C20 178.7(3) . . . . ? 
C18 C19 C20 C21 0.3(6) . . . . ? 
C19 C20 C21 C22 1.5(6) . . . . ? 
C20 C21 C22 C23 -1.7(6) . . . . ? 
C21 C22 C23 C18 0.2(5) . . . . ? 
C21 C22 C23 C24 -174.5(3) . . . . ? 
C19 C18 C23 C22 1.5(5) . . . . ? 
C15 C18 C23 C22 -178.8(3) . . . . ? 
C19 C18 C23 C24 177.3(3) . . . . ? 
C15 C18 C23 C24 -3.0(3) . . . . ? 
C13 C14 C24 C25 4.3(4) . . . . ? 
C15 C14 C24 C25 -177.2(3) . . . . ? 
C13 C14 C24 C23 -172.3(3) . . . . ? 
C15 C14 C24 C23 6.3(3) . . . . ? 
C22 C23 C24 C25 -2.8(6) . . . . ? 
C18 C23 C24 C25 -178.1(3) . . . . ? 
C22 C23 C24 C14 173.2(3) . . . . ? 
C18 C23 C24 C14 -2.0(3) . . . . ? 
C14 C24 C25 C26 -3.4(4) . . . . ? 
C23 C24 C25 C26 172.2(3) . . . . ? 
C24 C25 C26 C12 -0.6(4) . . . . ? 
C13 C12 C26 C25 3.9(4) . . . . ? 
C1 C12 C26 C25 -172.4(3) . . . . ? 
C5 O1 B1 F2 121.7(3) . . . . ? 
C5 O1 B1 F1 -116.2(3) . . . . ? 
C5 O1 B1 N1 1.9(4) . . . . ? 
C10 N1 B1 F2 58.1(3) . . . . ? 
C7 N1 B1 F2 -123.6(3) . . . . ? 
C10 N1 B1 F1 -61.6(3) . . . . ? 
C7 N1 B1 F1 116.6(3) . . . . ? 
C10 N1 B1 O1 178.6(2) . . . . ? 
C7 N1 B1 O1 -3.2(4) . . . . ? 
  
_diffrn_measured_fraction_theta_max    0.999 
_diffrn_reflns_theta_full              69.99 
_diffrn_measured_fraction_theta_full   0.999 
_refine_diff_density_max    1.051 
_refine_diff_density_min   -0.784 
_refine_diff_density_rms    0.066 

#==END
#----------------------------------------------------------------
  

data_5 #(CCDC:2217158)
  
_audit_creation_method            SHELXL-97 
_chemical_name_systematic 
; 
 ? 
; 
_chemical_name_common             ? 
_chemical_melting_point           ? 
_chemical_formula_moiety          'C13 H11 N3 O' 
_chemical_formula_sum             'C13 H11 N3 O' 
_chemical_formula_weight          225.25 
  
loop_ 
 _atom_type_symbol 
 _atom_type_description 
 _atom_type_scat_dispersion_real 
 _atom_type_scat_dispersion_imag 
 _atom_type_scat_source 
 'C'  'C'   0.0181   0.0091 
 'International Tables Vol C Tables 4.2.6.8 and 6.1.1.4' 
 'H'  'H'   0.0000   0.0000 
 'International Tables Vol C Tables 4.2.6.8 and 6.1.1.4' 
 'N'  'N'   0.0311   0.0180 
 'International Tables Vol C Tables 4.2.6.8 and 6.1.1.4' 
 'O'  'O'   0.0492   0.0322 
 'International Tables Vol C Tables 4.2.6.8 and 6.1.1.4' 
  
_symmetry_cell_setting            Orthorhombic 
_symmetry_space_group_name_H-M    P212121 
_space_group_name_Hall            'P 2ac 2ab'
  
loop_ 
 _symmetry_equiv_pos_as_xyz 
 'x, y, z' 
 '-x+1/2, -y, z+1/2' 
 '-x, y+1/2, -z+1/2' 
 'x+1/2, -y+1/2, -z' 
  
_cell_length_a                    6.9059(7) 
_cell_length_b                    11.6510(6) 
_cell_length_c                    14.2914(12) 
_cell_angle_alpha                 90.00 
_cell_angle_beta                  90.00 
_cell_angle_gamma                 90.00 
_cell_volume                      1149.90(16) 
_cell_formula_units_Z             4 
_cell_measurement_temperature     280(2) 
_cell_measurement_reflns_used     1792 
_cell_measurement_theta_min       3.7590 
_cell_measurement_theta_max       68.4550 
  
_exptl_crystal_description        block 
_exptl_crystal_colour             yellow 
_exptl_crystal_size_max           0.23 
_exptl_crystal_size_mid           0.18 
_exptl_crystal_size_min           0.13 
_exptl_crystal_density_meas       ? 
_exptl_crystal_density_diffrn     1.301 
_exptl_crystal_density_method     'not measured' 
_exptl_crystal_F_000              472 
_exptl_absorpt_coefficient_mu     0.695 
_exptl_absorpt_correction_type    none 
_exptl_absorpt_correction_T_min   0.8564 
_exptl_absorpt_correction_T_max   0.9150 
_exptl_absorpt_process_details    ? 
  
_exptl_special_details 
; 
 ? 
; 
  
_diffrn_ambient_temperature       280(2) 
_diffrn_radiation_wavelength      1.54184 
_diffrn_radiation_type            CuK\a 
_diffrn_radiation_source          'fine-focus sealed tube' 
_diffrn_radiation_monochromator   graphite 
_diffrn_measurement_device_type   'SuperNova, Dual, Cu at home/near, Atlas' 
_diffrn_measurement_method        '\w scans' 
_diffrn_detector_area_resol_mean  10.5594 
_diffrn_standards_number          ? 
_diffrn_standards_interval_count  ? 
_diffrn_standards_interval_time   ? 
_diffrn_standards_decay_%         ? 
_diffrn_reflns_number             4607 
_diffrn_reflns_av_R_equivalents   0.0469 
_diffrn_reflns_av_sigmaI/netI     0.0423 
_diffrn_reflns_limit_h_min        -8 
_diffrn_reflns_limit_h_max        5 
_diffrn_reflns_limit_k_min        -14 
_diffrn_reflns_limit_k_max        14 
_diffrn_reflns_limit_l_min        -17 
_diffrn_reflns_limit_l_max        17 
_diffrn_reflns_theta_min          4.90 
_diffrn_reflns_theta_max          69.97 
_reflns_number_total              2139 
_reflns_number_gt                 1627 
_reflns_threshold_expression      >2sigma(I) 
  
_computing_data_collection        'CrysAlisPro 1.171.41.116a (Rigaku OD, 2021)' 
_computing_cell_refinement        'CrysAlisPro 1.171.41.116a (Rigaku OD, 2021)' 
_computing_data_reduction         'CrysAlisPro 1.171.41.116a (Rigaku OD, 2021)' 
_computing_structure_solution     'SHELXS-97 (Sheldrick, 1990)' 
_computing_structure_refinement   'SHELXL-97 (Sheldrick, 1997)' 
_computing_molecular_graphics     'Bruker SHELXTL' 
_computing_publication_material   'Bruker SHELXTL' 
  
_refine_special_details 
; 
 Refinement of F^2^ against ALL reflections.  The weighted R-factor wR and 
 goodness of fit S are based on F^2^, conventional R-factors R are based 
 on F, with F set to zero for negative F^2^. The threshold expression of 
 F^2^ > 2sigma(F^2^) is used only for calculating R-factors(gt) etc. and is 
 not relevant to the choice of reflections for refinement.  R-factors based 
 on F^2^ are statistically about twice as large as those based on F, and R- 
 factors based on ALL data will be even larger. 
; 
  
_refine_ls_structure_factor_coef  Fsqd 
_refine_ls_matrix_type            full 
_refine_ls_weighting_scheme       calc 
_refine_ls_weighting_details 
 'calc w=1/[\s^2^(Fo^2^)+(0.0910P)^2^+0.0152P] where P=(Fo^2^+2Fc^2^)/3' 
_atom_sites_solution_primary      direct 
_atom_sites_solution_secondary    difmap 
_atom_sites_solution_hydrogens    geom 
_refine_ls_hydrogen_treatment     mixed 
_refine_ls_extinction_method      SHELXL 
_refine_ls_extinction_coef        0.0043(17) 
_refine_ls_extinction_expression 
 'Fc^*^=kFc[1+0.001xFc^2^\l^3^/sin(2\q)]^-1/4^' 
_refine_ls_abs_structure_details 
 'Flack H D (1983), Acta Cryst. A39, 876-881' 
_refine_ls_abs_structure_Flack    -0.5(5) 
_refine_ls_number_reflns          2139 
_refine_ls_number_parameters      155 
_refine_ls_number_restraints      0 
_refine_ls_R_factor_all           0.0671 
_refine_ls_R_factor_gt            0.0496 
_refine_ls_wR_factor_ref          0.1592 
_refine_ls_wR_factor_gt           0.1392 
_refine_ls_goodness_of_fit_ref    1.089 
_refine_ls_restrained_S_all       1.089 
_refine_ls_shift/su_max           0.003 
_refine_ls_shift/su_mean          0.001 
  
loop_ 
 _atom_site_label 
 _atom_site_type_symbol 
 _atom_site_fract_x 
 _atom_site_fract_y 
 _atom_site_fract_z 
 _atom_site_U_iso_or_equiv 
 _atom_site_adp_type 
 _atom_site_occupancy 
 _atom_site_symmetry_multiplicity 
 _atom_site_calc_flag 
 _atom_site_refinement_flags 
 _atom_site_disorder_assembly 
 _atom_site_disorder_group 
O1 O -0.3425(3) -0.35357(14) -0.38589(15) 0.0723(6) Uani 1 1 d . . . 
N1 N -0.9852(3) -0.42574(17) -0.55558(17) 0.0643(6) Uani 1 1 d . . . 
N2 N -1.0398(4) -0.6616(2) -0.5594(2) 0.0755(7) Uani 1 1 d . . . 
N3 N -0.6659(3) -0.32944(18) -0.48845(18) 0.0707(7) Uani 1 1 d . . . 
H3A H -0.5711 -0.2923 -0.4638 0.085 Uiso 1 1 calc R . . 
H3B H -0.7533 -0.2934 -0.5196 0.085 Uiso 1 1 calc R . . 
C1 C -0.0593(4) -0.4958(2) -0.3107(2) 0.0670(7) Uani 1 1 d . . . 
H1 H -0.0274 -0.4203 -0.3252 0.080 Uiso 1 1 calc R . . 
C2 C 0.0745(5) -0.5636(3) -0.2652(2) 0.0783(9) Uani 1 1 d . . . 
H2 H 0.1944 -0.5336 -0.2485 0.094 Uiso 1 1 calc R . . 
C3 C 0.0300(6) -0.6750(3) -0.2448(3) 0.0906(11) Uani 1 1 d . . . 
H3 H 0.1205 -0.7219 -0.2155 0.109 Uiso 1 1 calc R . . 
C4 C -0.1508(6) -0.7175(3) -0.2680(3) 0.1027(13) Uani 1 1 d . . . 
H4 H -0.1822 -0.7929 -0.2531 0.123 Uiso 1 1 calc R . . 
C5 C -0.2848(5) -0.6493(2) -0.3128(3) 0.0841(10) Uani 1 1 d . . . 
H5 H -0.4060 -0.6788 -0.3279 0.101 Uiso 1 1 calc R . . 
C6 C -0.2394(4) -0.5373(2) -0.33544(18) 0.0580(6) Uani 1 1 d . . . 
C7 C -0.3783(4) -0.4586(2) -0.38505(19) 0.0575(6) Uani 1 1 d . . . 
C8 C -0.5440(4) -0.5058(2) -0.4299(2) 0.0579(6) Uani 1 1 d . . . 
H8 H -0.5630 -0.5847 -0.4260 0.069 Uiso 1 1 calc R . . 
C9 C -0.6771(4) -0.4424(2) -0.47837(18) 0.0543(6) Uani 1 1 d . . . 
C10 C -0.8499(3) -0.4967(2) -0.52200(18) 0.0540(6) Uani 1 1 d . . . 
C11 C -0.8794(4) -0.6147(2) -0.5257(2) 0.0687(8) Uani 1 1 d . . . 
H11 H -0.7824 -0.6629 -0.5035 0.082 Uiso 1 1 calc R . . 
C12 C -1.1722(5) -0.5899(3) -0.5911(2) 0.0746(8) Uani 1 1 d . . . 
H12 H -1.2873 -0.6190 -0.6152 0.090 Uiso 1 1 calc R . . 
C13 C -1.1442(4) -0.4730(3) -0.5893(2) 0.0731(8) Uani 1 1 d . . . 
H13 H -1.2410 -0.4255 -0.6128 0.088 Uiso 1 1 calc R . . 
  
loop_ 
 _atom_site_aniso_label 
 _atom_site_aniso_U_11 
 _atom_site_aniso_U_22 
 _atom_site_aniso_U_33 
 _atom_site_aniso_U_23 
 _atom_site_aniso_U_13 
 _atom_site_aniso_U_12 
O1 0.0687(11) 0.0463(10) 0.1018(15) 0.0056(9) -0.0128(11) -0.0060(9) 
N1 0.0596(14) 0.0547(12) 0.0787(15) 0.0090(10) -0.0099(12) 0.0042(10) 
N2 0.0637(14) 0.0593(13) 0.104(2) -0.0170(13) -0.0118(14) 0.0009(12) 
N3 0.0622(13) 0.0469(11) 0.1030(18) 0.0089(11) -0.0166(13) 0.0007(11) 
C1 0.0573(16) 0.0673(16) 0.0763(18) -0.0004(14) -0.0031(14) -0.0022(13) 
C2 0.0599(18) 0.092(2) 0.0828(19) -0.0048(17) -0.0112(15) 0.0088(16) 
C3 0.095(3) 0.081(2) 0.096(2) -0.0014(18) -0.028(2) 0.027(2) 
C4 0.119(3) 0.0564(17) 0.133(3) 0.0052(18) -0.057(3) 0.0084(19) 
C5 0.092(2) 0.0525(15) 0.107(2) 0.0021(16) -0.041(2) -0.0013(16) 
C6 0.0577(15) 0.0531(14) 0.0632(14) -0.0041(11) -0.0040(12) 0.0036(12) 
C7 0.0549(15) 0.0511(13) 0.0666(14) 0.0029(11) 0.0006(12) 0.0002(11) 
C8 0.0496(13) 0.0456(11) 0.0784(17) 0.0066(11) -0.0058(13) -0.0022(10) 
C9 0.0508(14) 0.0467(11) 0.0653(14) 0.0034(10) 0.0036(12) -0.0012(11) 
C10 0.0476(13) 0.0495(12) 0.0648(14) 0.0002(10) -0.0006(12) 0.0024(11) 
C11 0.0603(17) 0.0541(14) 0.0918(19) -0.0089(14) -0.0081(15) 0.0061(12) 
C12 0.0607(17) 0.0732(17) 0.090(2) -0.0107(15) -0.0169(16) 0.0018(15) 
C13 0.0593(17) 0.0723(17) 0.088(2) 0.0024(15) -0.0163(15) 0.0096(14) 
  
_geom_special_details 
; 
 All esds (except the esd in the dihedral angle between two l.s. planes) 
 are estimated using the full covariance matrix.  The cell esds are taken 
 into account individually in the estimation of esds in distances, angles 
 and torsion angles; correlations between esds in cell parameters are only 
 used when they are defined by crystal symmetry.  An approximate (isotropic) 
 treatment of cell esds is used for estimating esds involving l.s. planes. 
; 
  
loop_ 
 _geom_bond_atom_site_label_1 
 _geom_bond_atom_site_label_2 
 _geom_bond_distance 
 _geom_bond_site_symmetry_2 
 _geom_bond_publ_flag 
O1 C7 1.248(3) . ? 
N1 C13 1.320(4) . ? 
N1 C10 1.337(3) . ? 
N2 C12 1.319(4) . ? 
N2 C11 1.326(4) . ? 
N3 C9 1.326(3) . ? 
N3 H3A 0.8600 . ? 
N3 H3B 0.8600 . ? 
C1 C2 1.379(4) . ? 
C1 C6 1.380(4) . ? 
C1 H1 0.9300 . ? 
C2 C3 1.365(5) . ? 
C2 H2 0.9300 . ? 
C3 C4 1.383(5) . ? 
C3 H3 0.9300 . ? 
C4 C5 1.378(4) . ? 
C4 H4 0.9300 . ? 
C5 C6 1.381(4) . ? 
C5 H5 0.9300 . ? 
C6 C7 1.504(3) . ? 
C7 C8 1.422(4) . ? 
C8 C9 1.368(3) . ? 
C8 H8 0.9300 . ? 
C9 C10 1.488(3) . ? 
C10 C11 1.391(4) . ? 
C11 H11 0.9300 . ? 
C12 C13 1.376(4) . ? 
C12 H12 0.9300 . ? 
C13 H13 0.9300 . ? 
  
loop_ 
 _geom_angle_atom_site_label_1 
 _geom_angle_atom_site_label_2 
 _geom_angle_atom_site_label_3 
 _geom_angle 
 _geom_angle_site_symmetry_1 
 _geom_angle_site_symmetry_3 
 _geom_angle_publ_flag 
C13 N1 C10 117.1(2) . . ? 
C12 N2 C11 116.3(2) . . ? 
C9 N3 H3A 120.0 . . ? 
C9 N3 H3B 120.0 . . ? 
H3A N3 H3B 120.0 . . ? 
C2 C1 C6 121.6(3) . . ? 
C2 C1 H1 119.2 . . ? 
C6 C1 H1 119.2 . . ? 
C3 C2 C1 119.6(3) . . ? 
C3 C2 H2 120.2 . . ? 
C1 C2 H2 120.2 . . ? 
C2 C3 C4 119.5(3) . . ? 
C2 C3 H3 120.3 . . ? 
C4 C3 H3 120.3 . . ? 
C5 C4 C3 120.8(3) . . ? 
C5 C4 H4 119.6 . . ? 
C3 C4 H4 119.6 . . ? 
C4 C5 C6 120.1(3) . . ? 
C4 C5 H5 120.0 . . ? 
C6 C5 H5 120.0 . . ? 
C1 C6 C5 118.4(2) . . ? 
C1 C6 C7 118.8(2) . . ? 
C5 C6 C7 122.8(2) . . ? 
O1 C7 C8 122.3(2) . . ? 
O1 C7 C6 118.4(2) . . ? 
C8 C7 C6 119.3(2) . . ? 
C9 C8 C7 124.1(2) . . ? 
C9 C8 H8 118.0 . . ? 
C7 C8 H8 118.0 . . ? 
N3 C9 C8 123.5(2) . . ? 
N3 C9 C10 115.1(2) . . ? 
C8 C9 C10 121.4(2) . . ? 
N1 C10 C11 119.7(2) . . ? 
N1 C10 C9 116.6(2) . . ? 
C11 C10 C9 123.7(2) . . ? 
N2 C11 C10 122.9(3) . . ? 
N2 C11 H11 118.5 . . ? 
C10 C11 H11 118.5 . . ? 
N2 C12 C13 121.6(3) . . ? 
N2 C12 H12 119.2 . . ? 
C13 C12 H12 119.2 . . ? 
N1 C13 C12 122.4(3) . . ? 
N1 C13 H13 118.8 . . ? 
C12 C13 H13 118.8 . . ? 
  
loop_ 
 _geom_torsion_atom_site_label_1 
 _geom_torsion_atom_site_label_2 
 _geom_torsion_atom_site_label_3 
 _geom_torsion_atom_site_label_4 
 _geom_torsion 
 _geom_torsion_site_symmetry_1 
 _geom_torsion_site_symmetry_2 
 _geom_torsion_site_symmetry_3 
 _geom_torsion_site_symmetry_4 
 _geom_torsion_publ_flag 
C6 C1 C2 C3 0.8(5) . . . . ? 
C1 C2 C3 C4 -1.6(6) . . . . ? 
C2 C3 C4 C5 1.1(7) . . . . ? 
C3 C4 C5 C6 0.2(6) . . . . ? 
C2 C1 C6 C5 0.5(5) . . . . ? 
C2 C1 C6 C7 -180.0(3) . . . . ? 
C4 C5 C6 C1 -1.0(5) . . . . ? 
C4 C5 C6 C7 179.5(3) . . . . ? 
C1 C6 C7 O1 -13.9(4) . . . . ? 
C5 C6 C7 O1 165.6(3) . . . . ? 
C1 C6 C7 C8 165.5(3) . . . . ? 
C5 C6 C7 C8 -15.0(4) . . . . ? 
O1 C7 C8 C9 0.7(4) . . . . ? 
C6 C7 C8 C9 -178.7(3) . . . . ? 
C7 C8 C9 N3 -0.2(4) . . . . ? 
C7 C8 C9 C10 -178.7(2) . . . . ? 
C13 N1 C10 C11 1.3(4) . . . . ? 
C13 N1 C10 C9 -176.0(2) . . . . ? 
N3 C9 C10 N1 -8.2(3) . . . . ? 
C8 C9 C10 N1 170.4(2) . . . . ? 
N3 C9 C10 C11 174.5(3) . . . . ? 
C8 C9 C10 C11 -6.9(4) . . . . ? 
C12 N2 C11 C10 0.8(5) . . . . ? 
N1 C10 C11 N2 -1.6(4) . . . . ? 
C9 C10 C11 N2 175.6(3) . . . . ? 
C11 N2 C12 C13 0.3(5) . . . . ? 
C10 N1 C13 C12 -0.4(5) . . . . ? 
N2 C12 C13 N1 -0.5(5) . . . . ? 
  
_diffrn_measured_fraction_theta_max    0.993 
_diffrn_reflns_theta_full              69.97 
_diffrn_measured_fraction_theta_full   0.992 
_refine_diff_density_max    0.139 
_refine_diff_density_min   -0.195 
_refine_diff_density_rms    0.035 
